# Supplementary material for: Associations between 25 hydroxyvitamin D concentration and spontaneous abortion
Source: BMC Public Health. 2024 Jul 11;24:1858. doi: 10.1186/s12889-024-19078-5 (PMC11238440; doi:10.1186/s12889-024-19078-5)
Supplement: Supplementary file 1 — Supplementary Material 1 [file 12889_2024_19078_MOESM1_ESM.xlsx]

## Sheet: List of Supplementary Tables
List of Supplementary Tables
Supplementary Table 1. Instrumental variables IV(s) for MR analysis between 25(OH)D and spontaneous abortion (from FinnGen)
Supplementary Table 2. Instrumental variables IV(s) for MR analysis between 25(OH)D and spontaneous abortion (from Laisk et al.-European)
Supplementary Table 3. Instrumental variables IV(s) for MR analysis between 25(OH)D and spontaneous abortion (from Laisk et al.-mix)
Supplementary Table 4. Results of Pleiotropy test analysis on 25(OH)D and spontaneous abortion
Supplementary Table 5. Results of Heterogeneity test analysis on 25(OH)D and spontaneous abortion
Supplementary Table 6. Results of Leave-one-out analysis on 25(OH)D and spontaneous abortion (from FinnGen)
Supplementary Table 7. Results of Leave-one-out analysis on 25(OH)D and spontaneous abortion (from Laisk et al.-European)
Supplementary Table 8. Results of Leave-one-out analysis on 25(OH)D and spontaneous abortion (from Laisk et al.-mix)
Supplementary Table 9. Results of Steiger test analysis on 25(OH)D and spontaneous abortion

## Sheet: Supplementary Table 1
SNP	effect_allele.exposure	other_allele.exposure	effect_allele.outcome	other_allele.outcome	beta.exposure	beta.outcome	chr.outcome	pos.outcome	pval.outcome	se.outcome	outcome	pos.exposure	samplesize.exposure	pval.exposure	se.exposure	chr.exposure	id.exposure	exposure	F-statistics
rs10028494	C	A	C	A	0.028108	0.000815273	4	69105219	0.958154	0.0155378	Spontaneous abortion	69970937	417580	5.18084e-33	0.00234845	4	ebi-a-GCST90000615	Serum 25-Hydroxyvitamin D levels || id:ebi-a-GCST90000615	143.251
rs10084913	G	A	G	A	0.0186868	-0.00911949	4	71472313	0.563434	0.0157845	Spontaneous abortion	72338030	417580	8.7277e-11	0.00288043	4	ebi-a-GCST90000615	Serum 25-Hydroxyvitamin D levels || id:ebi-a-GCST90000615	42.0877
rs1047891	A	C	A	C	-0.0125534	0.0157581	2	210675783	0.202571	0.0123665	Spontaneous abortion	211540507	417580	2.58369e-09	0.00210766	2	ebi-a-GCST90000615	Serum 25-Hydroxyvitamin D levels || id:ebi-a-GCST90000615	35.4749
rs10766281	G	A	G	A	0.0154476	-0.00329947	11	15706898	0.798062	0.0128958	Spontaneous abortion	15728444	417580	7.61553e-12	0.00225657	11	ebi-a-GCST90000615	Serum 25-Hydroxyvitamin D levels || id:ebi-a-GCST90000615	46.8624
rs10822145	T	C	T	C	-0.012578	-0.0169247	10	63174788	0.142172	0.011531	Spontaneous abortion	64934548	417580	1.60461e-10	0.00196683	10	ebi-a-GCST90000615	Serum 25-Hydroxyvitamin D levels || id:ebi-a-GCST90000615	40.8968
rs10859995	C	T	C	T	-0.0399464	0.017032	12	95981904	0.161959	0.0121787	Spontaneous abortion	96375682	417580	1.11045e-89	0.00198939	12	ebi-a-GCST90000615	Serum 25-Hydroxyvitamin D levels || id:ebi-a-GCST90000615	403.195
rs10908469	C	A	C	A	0.0158902	0.003992	1	155498941	0.754593	0.0127708	Spontaneous abortion	155468732	417580	6.66653e-13	0.00221124	1	ebi-a-GCST90000615	Serum 25-Hydroxyvitamin D levels || id:ebi-a-GCST90000615	51.6401
rs11076175	G	A	G	A	0.023978	0.00894249	16	56972466	0.559644	0.015329	Spontaneous abortion	57006378	417580	9.46237e-21	0.00256672	16	ebi-a-GCST90000615	Serum 25-Hydroxyvitamin D levels || id:ebi-a-GCST90000615	87.2708
rs11182428	C	T	C	T	-0.0123489	-0.00847408	12	38132585	0.463604	0.011562	Spontaneous abortion	38526387	417580	3.16862e-10	0.00196317	12	ebi-a-GCST90000615	Serum 25-Hydroxyvitamin D levels || id:ebi-a-GCST90000615	39.5677
rs113140528	T	A	T	A	0.0327849	0.00200111	11	14329119	0.870473	0.0122724	Spontaneous abortion	14350665	417580	3.57191e-36	0.00261058	11	ebi-a-GCST90000615	Serum 25-Hydroxyvitamin D levels || id:ebi-a-GCST90000615	157.715
rs113642272	T	G	T	G	-0.019613	0.0294559	3	85508421	0.020987	0.0127613	Spontaneous abortion	85579472	417580	1.72743e-21	0.00206013	3	ebi-a-GCST90000615	Serum 25-Hydroxyvitamin D levels || id:ebi-a-GCST90000615	90.6356
rs11542462	A	G	A	G	-0.0232523	-0.0243488	16	82000205	0.219963	0.0198502	Spontaneous abortion	82033810	417580	5.78629e-16	0.00287287	16	ebi-a-GCST90000615	Serum 25-Hydroxyvitamin D levels || id:ebi-a-GCST90000615	65.5088
rs115621755	T	C	T	C	-0.012627	0.00889563	22	50418508	0.447432	0.0117094	Spontaneous abortion	50853134	417580	1.53327e-09	0.00209027	22	ebi-a-GCST90000615	Serum 25-Hydroxyvitamin D levels || id:ebi-a-GCST90000615	36.4918
rs116970203	A	G	A	G	-0.37667	0.0683221	11	14855172	0.0994581	0.0414704	Spontaneous abortion	14876718	417580	1e-200	0.00602752	11	ebi-a-GCST90000615	Serum 25-Hydroxyvitamin D levels || id:ebi-a-GCST90000615	3905.21
rs11751024	A	C	A	C	-0.0125611	-0.00270947	6	32618459	0.817876	0.0117661	Spontaneous abortion	32586236	417580	3.7595e-10	0.00200538	6	ebi-a-GCST90000615	Serum 25-Hydroxyvitamin D levels || id:ebi-a-GCST90000615	39.2339
rs12056768	G	T	G	T	-0.021949	0.00999167	8	115976302	0.386419	0.011536	Spontaneous abortion	116988527	417580	3.27341e-28	0.00199283	8	ebi-a-GCST90000615	Serum 25-Hydroxyvitamin D levels || id:ebi-a-GCST90000615	121.308
rs12123821	T	C	T	C	0.0772297	0.0312206	1	152206676	0.292467	0.0296569	Spontaneous abortion	152179152	417580	3.70851e-63	0.00460381	1	ebi-a-GCST90000615	Serum 25-Hydroxyvitamin D levels || id:ebi-a-GCST90000615	281.406
rs12317268	G	A	G	A	-0.0206326	-0.00285707	12	21199607	0.824688	0.0128976	Spontaneous abortion	21352541	417580	5.26502e-14	0.00274181	12	ebi-a-GCST90000615	Serum 25-Hydroxyvitamin D levels || id:ebi-a-GCST90000615	56.6283
rs12462826	A	G	A	G	-0.0131168	-0.00665915	19	11844952	0.587147	0.0122642	Spontaneous abortion	11955767	417580	1.5166e-10	0.00204832	19	ebi-a-GCST90000615	Serum 25-Hydroxyvitamin D levels || id:ebi-a-GCST90000615	41.0072
rs1260326	C	T	C	T	0.0224633	0.0172823	2	27508073	0.153804	0.0121176	Spontaneous abortion	27730940	417580	3.95185e-29	0.00200516	2	ebi-a-GCST90000615	Serum 25-Hydroxyvitamin D levels || id:ebi-a-GCST90000615	125.502
rs12949853	A	G	A	G	0.0144344	0.00659906	17	7667560	0.664037	0.0151931	Spontaneous abortion	7570878	417580	1.22846e-08	0.00253426	17	ebi-a-GCST90000615	Serum 25-Hydroxyvitamin D levels || id:ebi-a-GCST90000615	32.4411
rs13011615	T	A	T	A	0.0169587	0.0150945	2	21051295	0.364493	0.0166452	Spontaneous abortion	21274167	417580	4.0398e-09	0.00288288	2	ebi-a-GCST90000615	Serum 25-Hydroxyvitamin D levels || id:ebi-a-GCST90000615	34.6045
rs13284054	C	T	C	T	0.0185546	-0.00651036	9	104906792	0.726514	0.0186134	Spontaneous abortion	107669073	417580	1.81681e-09	0.00308554	9	ebi-a-GCST90000615	Serum 25-Hydroxyvitamin D levels || id:ebi-a-GCST90000615	36.161
rs1352846	G	A	G	A	-0.193371	0.0132656	4	71752058	0.348791	0.0141584	Spontaneous abortion	72617775	417580	1e-200	0.00215709	4	ebi-a-GCST90000615	Serum 25-Hydroxyvitamin D levels || id:ebi-a-GCST90000615	8036.12
rs142004400	C	A	C	A	-0.0332364	0.108553	14	50362842	0.00645179	0.0398522	Spontaneous abortion	50829560	417580	6.42895e-10	0.00537846	14	ebi-a-GCST90000615	Serum 25-Hydroxyvitamin D levels || id:ebi-a-GCST90000615	38.1867
rs142158911	A	G	A	G	0.0266711	-0.0228351	19	11079858	0.229342	0.0189967	Spontaneous abortion	11190534	417580	7.16638e-18	0.00309689	19	ebi-a-GCST90000615	Serum 25-Hydroxyvitamin D levels || id:ebi-a-GCST90000615	74.1703
rs143069752	A	T	A	T	0.0224092	-0.0116257	6	40994798	0.633206	0.0243615	Spontaneous abortion	40962537	417580	1.16362e-08	0.00392801	6	ebi-a-GCST90000615	Serum 25-Hydroxyvitamin D levels || id:ebi-a-GCST90000615	32.5467
rs1532085	G	A	G	A	0.0260168	0.0126477	15	58391167	0.278813	0.0116785	Spontaneous abortion	58683366	417580	3.6241e-38	0.0020142	15	ebi-a-GCST90000615	Serum 25-Hydroxyvitamin D levels || id:ebi-a-GCST90000615	166.841
rs1660818	A	G	A	G	0.0159911	-0.0163846	11	71317203	0.198957	0.0127554	Spontaneous abortion	71028249	417580	2.73716e-14	0.00210128	11	ebi-a-GCST90000615	Serum 25-Hydroxyvitamin D levels || id:ebi-a-GCST90000615	57.9147
rs17144574	C	T	C	T	-0.01526	-0.00993302	7	21523853	0.474703	0.0138953	Spontaneous abortion	21563471	417580	6.72977e-11	0.00233815	7	ebi-a-GCST90000615	Serum 25-Hydroxyvitamin D levels || id:ebi-a-GCST90000615	42.5956
rs1800588	T	C	T	C	-0.0329963	0.000616471	15	58431476	0.963127	0.013335	Spontaneous abortion	58723675	417580	1.49796e-43	0.00238443	15	ebi-a-GCST90000615	Serum 25-Hydroxyvitamin D levels || id:ebi-a-GCST90000615	191.497
rs1841850	C	A	C	A	0.0279578	0.0302522	20	54102427	0.0427671	0.0149322	Spontaneous abortion	52718179	417580	2.30675e-19	0.00310724	20	ebi-a-GCST90000615	Serum 25-Hydroxyvitamin D levels || id:ebi-a-GCST90000615	80.9574
rs1858889	C	A	C	A	0.0111372	-0.000759008	7	107477002	0.947705	0.0115721	Spontaneous abortion	107117447	417580	1.38169e-08	0.00196228	7	ebi-a-GCST90000615	Serum 25-Hydroxyvitamin D levels || id:ebi-a-GCST90000615	32.2129
rs189407772	G	A	G	A	0.0530974	0.0212074	4	99225517	0.796241	0.0821305	Spontaneous abortion	100146674	417580	1.01812e-15	0.00661678	4	ebi-a-GCST90000615	Serum 25-Hydroxyvitamin D levels || id:ebi-a-GCST90000615	64.3951
rs1966478	C	T	C	T	-0.0123541	-0.000794073	5	119291624	0.948761	0.0123566	Spontaneous abortion	118627319	417580	6.9164e-09	0.00213261	5	ebi-a-GCST90000615	Serum 25-Hydroxyvitamin D levels || id:ebi-a-GCST90000615	33.5583
rs2012736	A	C	A	C	-0.0481921	-0.0406516	2	233713733	0.0631975	0.0218816	Spontaneous abortion	234622379	417580	1.10154e-40	0.00360843	2	ebi-a-GCST90000615	Serum 25-Hydroxyvitamin D levels || id:ebi-a-GCST90000615	178.367
rs2037511	A	G	A	G	0.0170377	-0.0176517	18	63698973	0.261048	0.0157055	Spontaneous abortion	61366207	417580	1.06696e-10	0.00263857	18	ebi-a-GCST90000615	Serum 25-Hydroxyvitamin D levels || id:ebi-a-GCST90000615	41.6951
rs2074735	C	G	C	G	0.027808	0.010879	22	31139886	0.510801	0.0165437	Spontaneous abortion	31535872	417580	4.00221e-12	0.00400859	22	ebi-a-GCST90000615	Serum 25-Hydroxyvitamin D levels || id:ebi-a-GCST90000615	48.1234
rs212100	C	T	C	T	-0.065701	0.00533661	19	47873738	0.740086	0.0160867	Spontaneous abortion	48376995	417580	7.8343e-136	0.00264866	19	ebi-a-GCST90000615	Serum 25-Hydroxyvitamin D levels || id:ebi-a-GCST90000615	615.307
rs2123930	A	G	A	G	-0.014114	-0.00994044	15	99690828	0.423742	0.0124264	Spontaneous abortion	100231033	417580	1.30305e-10	0.00219611	15	ebi-a-GCST90000615	Serum 25-Hydroxyvitamin D levels || id:ebi-a-GCST90000615	41.304
rs2131925	T	G	T	G	-0.0222318	0.002155	1	62560271	0.869299	0.0130964	Spontaneous abortion	63025942	417580	2.42885e-27	0.00205242	1	ebi-a-GCST90000615	Serum 25-Hydroxyvitamin D levels || id:ebi-a-GCST90000615	117.332
rs2171427	A	G	A	G	-0.0154101	0.00490325	12	24663559	0.75815	0.0159242	Spontaneous abortion	24822154	417580	1.81034e-08	0.00273753	12	ebi-a-GCST90000615	Serum 25-Hydroxyvitamin D levels || id:ebi-a-GCST90000615	31.6879
rs2207132	A	G	A	G	-0.0386454	-0.000453667	20	40513876	0.984667	0.0236063	Spontaneous abortion	39142516	417580	1.96336e-12	0.00549169	20	ebi-a-GCST90000615	Serum 25-Hydroxyvitamin D levels || id:ebi-a-GCST90000615	49.5203
rs2229742	C	G	C	G	-0.0251367	-0.0219417	21	14966851	0.233856	0.0184309	Spontaneous abortion	16339172	417580	5.89658e-15	0.00322012	21	ebi-a-GCST90000615	Serum 25-Hydroxyvitamin D levels || id:ebi-a-GCST90000615	60.9358
rs2276360	C	G	C	G	0.110966	-0.0125012	11	71458501	0.289671	0.0118064	Spontaneous abortion	71169547	417580	1e-200	0.00239474	11	ebi-a-GCST90000615	Serum 25-Hydroxyvitamin D levels || id:ebi-a-GCST90000615	2147.15
rs2297991	C	T	C	T	0.0120361	-0.00181398	10	112153464	0.881823	0.0122024	Spontaneous abortion	113913222	417580	3.51447e-08	0.00218295	10	ebi-a-GCST90000615	Serum 25-Hydroxyvitamin D levels || id:ebi-a-GCST90000615	30.4007
rs2346264	C	A	C	A	-0.0147004	0.0120861	7	133851598	0.445746	0.01585	Spontaneous abortion	133536351	417580	8.86217e-10	0.00239864	7	ebi-a-GCST90000615	Serum 25-Hydroxyvitamin D levels || id:ebi-a-GCST90000615	37.5602
rs2579309	A	G	A	G	0.0228904	-0.0257997	4	71212113	0.294536	0.0246128	Spontaneous abortion	72077830	417580	6.22501e-09	0.00393942	4	ebi-a-GCST90000615	Serum 25-Hydroxyvitamin D levels || id:ebi-a-GCST90000615	33.7631
rs2608984	T	A	T	A	-0.0208623	-0.00824134	6	131597699	0.558135	0.014073	Spontaneous abortion	131918839	417580	2.78548e-15	0.00264074	6	ebi-a-GCST90000615	Serum 25-Hydroxyvitamin D levels || id:ebi-a-GCST90000615	62.4127
rs2642439	G	A	G	A	-0.0145212	0.0105785	1	220797157	0.410987	0.0128667	Spontaneous abortion	220970499	417580	6.1759e-12	0.00211201	1	ebi-a-GCST90000615	Serum 25-Hydroxyvitamin D levels || id:ebi-a-GCST90000615	47.273
rs2659007	A	G	A	G	0.0114099	-0.00643714	17	81243678	0.578853	0.0115972	Spontaneous abortion	79217478	417580	9.75237e-09	0.00198953	17	ebi-a-GCST90000615	Serum 25-Hydroxyvitamin D levels || id:ebi-a-GCST90000615	32.8899
rs2756119	A	G	A	G	0.0121881	0.0257788	14	103535180	0.0303347	0.0119033	Spontaneous abortion	104001517	417580	2.35304e-09	0.0020411	14	ebi-a-GCST90000615	Serum 25-Hydroxyvitamin D levels || id:ebi-a-GCST90000615	35.6569
rs2847500	A	G	A	G	-0.0221038	0.0226754	11	120243712	0.165154	0.0163374	Spontaneous abortion	120114421	417580	1.21535e-13	0.00298092	11	ebi-a-GCST90000615	Serum 25-Hydroxyvitamin D levels || id:ebi-a-GCST90000615	54.9836
rs2952289	T	C	T	C	0.0178756	-0.0149453	17	68468273	0.321513	0.0150757	Spontaneous abortion	66464414	417580	3.22404e-13	0.00245386	17	ebi-a-GCST90000615	Serum 25-Hydroxyvitamin D levels || id:ebi-a-GCST90000615	53.0667
rs33981819	G	T	G	T	0.0112242	-0.00611284	11	66311890	0.595173	0.0115042	Spontaneous abortion	66079361	417580	1.20409e-08	0.00196945	11	ebi-a-GCST90000615	Serum 25-Hydroxyvitamin D levels || id:ebi-a-GCST90000615	32.4804
rs34177108	A	C	A	C	-0.0122879	-0.00217885	16	89826967	0.880117	0.0144466	Spontaneous abortion	89893375	417580	3.95622e-08	0.00223709	16	ebi-a-GCST90000615	Serum 25-Hydroxyvitamin D levels || id:ebi-a-GCST90000615	30.1709
rs34186890	G	A	G	A	-0.0149926	0.010518	3	142001870	0.431638	0.013375	Spontaneous abortion	141720712	417580	2.25165e-11	0.00224148	3	ebi-a-GCST90000615	Serum 25-Hydroxyvitamin D levels || id:ebi-a-GCST90000615	44.7388
rs34726834	T	C	T	C	0.0149657	-0.000501414	8	26032090	0.968378	0.0126485	Spontaneous abortion	25889606	417580	4.49366e-11	0.00227206	8	ebi-a-GCST90000615	Serum 25-Hydroxyvitamin D levels || id:ebi-a-GCST90000615	43.3865
rs35408430	T	C	T	C	-0.0213322	-0.0209954	1	17233700	0.0804544	0.0120108	Spontaneous abortion	17560195	417580	5.81701e-25	0.00206739	1	ebi-a-GCST90000615	Serum 25-Hydroxyvitamin D levels || id:ebi-a-GCST90000615	106.47
rs36037728	T	C	T	C	-0.0589489	-0.0649392	11	71400941	0.130636	0.0429606	Spontaneous abortion	71111987	417580	7.69485e-22	0.006138	11	ebi-a-GCST90000615	Serum 25-Hydroxyvitamin D levels || id:ebi-a-GCST90000615	92.2354
rs36102036	A	G	A	G	0.0337496	0.00990165	4	72046519	0.41593	0.0121716	Spontaneous abortion	72912236	417580	8.71164e-60	0.00206956	4	ebi-a-GCST90000615	Serum 25-Hydroxyvitamin D levels || id:ebi-a-GCST90000615	265.939
rs3814995	T	C	T	C	-0.0126428	0.0019299	19	35851310	0.873877	0.0121579	Spontaneous abortion	36342212	417580	2.33426e-09	0.00211677	19	ebi-a-GCST90000615	Serum 25-Hydroxyvitamin D levels || id:ebi-a-GCST90000615	35.673
rs3890624	G	A	G	A	0.0112736	-0.00630956	4	165329916	0.604671	0.0121878	Spontaneous abortion	166251068	417580	3.19367e-08	0.00203846	4	ebi-a-GCST90000615	Serum 25-Hydroxyvitamin D levels || id:ebi-a-GCST90000615	30.5859
rs3925446	A	G	A	G	0.0162616	-0.00223477	10	89766842	0.861682	0.0128263	Spontaneous abortion	91495322	417580	3.6779e-11	0.00245773	10	ebi-a-GCST90000615	Serum 25-Hydroxyvitamin D levels || id:ebi-a-GCST90000615	43.7782
rs4121823	A	T	A	T	-0.0185043	-0.00693872	18	49617853	0.658734	0.0157105	Spontaneous abortion	47144223	417580	1.32892e-11	0.00273512	18	ebi-a-GCST90000615	Serum 25-Hydroxyvitamin D levels || id:ebi-a-GCST90000615	45.7712
rs41301394	T	C	T	C	0.0126168	-0.0125143	7	75983485	0.290528	0.0118399	Spontaneous abortion	75612803	417580	7.10919e-09	0.00217969	7	ebi-a-GCST90000615	Serum 25-Hydroxyvitamin D levels || id:ebi-a-GCST90000615	33.5049
rs429358	C	T	C	T	-0.0231982	0.00767236	19	44908684	0.608901	0.0149955	Spontaneous abortion	45411941	417580	1.76035e-17	0.00272644	19	ebi-a-GCST90000615	Serum 25-Hydroxyvitamin D levels || id:ebi-a-GCST90000615	72.3964
rs4364259	A	G	A	G	0.0165067	-0.0313283	4	15890536	0.0250317	0.0139801	Spontaneous abortion	15892159	417580	2.23306e-11	0.0024674	4	ebi-a-GCST90000615	Serum 25-Hydroxyvitamin D levels || id:ebi-a-GCST90000615	44.755
rs4418728	T	G	T	G	0.0121203	-0.0142379	10	93079967	0.21661	0.0115231	Spontaneous abortion	94839724	417580	7.53651e-10	0.00196937	10	ebi-a-GCST90000615	Serum 25-Hydroxyvitamin D levels || id:ebi-a-GCST90000615	37.8767
rs4616820	T	C	T	C	-0.0123353	-0.0107136	4	56879315	0.35585	0.0116036	Spontaneous abortion	57745481	417580	5.31704e-10	0.00198653	4	ebi-a-GCST90000615	Serum 25-Hydroxyvitamin D levels || id:ebi-a-GCST90000615	38.5575
rs512083	C	T	C	T	0.0122018	0.0184311	1	45561683	0.109769	0.011525	Spontaneous abortion	46027355	417580	6.55692e-10	0.00197554	1	ebi-a-GCST90000615	Serum 25-Hydroxyvitamin D levels || id:ebi-a-GCST90000615	38.1484
rs532436	A	G	A	G	-0.0169916	-0.0114109	9	133279427	0.426326	0.0143445	Spontaneous abortion	136149830	417580	1.81593e-11	0.00252848	9	ebi-a-GCST90000615	Serum 25-Hydroxyvitamin D levels || id:ebi-a-GCST90000615	45.1595
rs57459725	G	C	G	C	-0.0176615	-0.0254705	8	60399646	0.0952007	0.0152648	Spontaneous abortion	61312205	417580	1.06935e-09	0.00289594	8	ebi-a-GCST90000615	Serum 25-Hydroxyvitamin D levels || id:ebi-a-GCST90000615	37.1943
rs575976	G	A	G	A	0.0155802	-0.0082183	11	75726585	0.512104	0.0125362	Spontaneous abortion	75437630	417580	1.05689e-09	0.00255389	11	ebi-a-GCST90000615	Serum 25-Hydroxyvitamin D levels || id:ebi-a-GCST90000615	37.217
rs58387006	C	A	C	A	-0.0137174	0.00553236	2	32354931	0.686095	0.0136885	Spontaneous abortion	32579999	417580	6.33155e-09	0.0023619	2	ebi-a-GCST90000615	Serum 25-Hydroxyvitamin D levels || id:ebi-a-GCST90000615	33.7303
rs6003465	C	T	C	T	-0.0119188	-0.00764529	22	23023333	0.555838	0.0129793	Spontaneous abortion	23365501	417580	1.19015e-08	0.0020906	22	ebi-a-GCST90000615	Serum 25-Hydroxyvitamin D levels || id:ebi-a-GCST90000615	32.503
rs61003750	C	G	C	G	-0.0120389	-0.00626046	17	42647615	0.627315	0.0128946	Spontaneous abortion	40793128	417580	1.84548e-08	0.0021399	17	ebi-a-GCST90000615	Serum 25-Hydroxyvitamin D levels || id:ebi-a-GCST90000615	31.6509
rs61816766	C	T	C	T	0.0865616	0.033713	1	152347096	0.609951	0.0660855	Spontaneous abortion	152319572	417580	2.75169e-49	0.00586558	1	ebi-a-GCST90000615	Serum 25-Hydroxyvitamin D levels || id:ebi-a-GCST90000615	217.785
rs62012775	T	A	T	A	-0.0162631	0.0166598	15	63579075	0.220178	0.0135882	Spontaneous abortion	63871274	417580	2.77249e-10	0.00257695	15	ebi-a-GCST90000615	Serum 25-Hydroxyvitamin D levels || id:ebi-a-GCST90000615	39.8286
rs62115743	T	C	T	C	0.0274464	-0.0123987	19	51011618	0.520156	0.0192794	Spontaneous abortion	51514874	417580	3.20553e-14	0.00361625	19	ebi-a-GCST90000615	Serum 25-Hydroxyvitamin D levels || id:ebi-a-GCST90000615	57.6042
rs6547409	T	C	T	C	0.0279437	0.0148959	2	20967337	0.492491	0.021703	Spontaneous abortion	21190209	417580	6.56795e-10	0.00452445	2	ebi-a-GCST90000615	Serum 25-Hydroxyvitamin D levels || id:ebi-a-GCST90000615	38.1449
rs6671730	A	G	A	G	-0.015115	-0.00507525	1	2407700	0.659397	0.0115151	Spontaneous abortion	2339139	417580	2.25009e-14	0.00197958	1	ebi-a-GCST90000615	Serum 25-Hydroxyvitamin D levels || id:ebi-a-GCST90000615	58.3002
rs6672758	T	C	T	C	0.0160992	-0.0113209	1	230167766	0.388126	0.0131178	Spontaneous abortion	230303512	417580	7.15649e-11	0.00247021	1	ebi-a-GCST90000615	Serum 25-Hydroxyvitamin D levels || id:ebi-a-GCST90000615	42.4757
rs6723486	T	C	T	C	-0.0111173	-0.0104247	2	58752648	0.368172	0.0115842	Spontaneous abortion	58979783	417580	4.24317e-08	0.00202854	2	ebi-a-GCST90000615	Serum 25-Hydroxyvitamin D levels || id:ebi-a-GCST90000615	30.0353
rs6724965	G	A	G	A	-0.0165826	0.0175098	2	100823689	0.213226	0.014067	Spontaneous abortion	101440151	417580	1.76125e-10	0.00259881	2	ebi-a-GCST90000615	Serum 25-Hydroxyvitamin D levels || id:ebi-a-GCST90000615	40.7152
rs6834488	T	C	T	C	-0.0146317	-0.00640591	4	87257767	0.602568	0.0123022	Spontaneous abortion	88178919	417580	1.95884e-13	0.00199028	4	ebi-a-GCST90000615	Serum 25-Hydroxyvitamin D levels || id:ebi-a-GCST90000615	54.0457
rs7128011	A	G	A	G	-0.0753553	-0.0183875	11	14440986	0.126348	0.0120285	Spontaneous abortion	14462532	417580	1e-200	0.00204423	11	ebi-a-GCST90000615	Serum 25-Hydroxyvitamin D levels || id:ebi-a-GCST90000615	1358.84
rs72834856	G	T	G	T	-0.0235978	0.00596444	6	22801629	0.802197	0.0238097	Spontaneous abortion	22801858	417580	4.86217e-10	0.00379173	6	ebi-a-GCST90000615	Serum 25-Hydroxyvitamin D levels || id:ebi-a-GCST90000615	38.7318
rs73413596	C	T	C	T	0.0237483	0.0418709	12	111144826	0.0897739	0.0246794	Spontaneous abortion	111582630	417580	2.88689e-10	0.00376674	12	ebi-a-GCST90000615	Serum 25-Hydroxyvitamin D levels || id:ebi-a-GCST90000615	39.7497
rs7522116	T	C	T	C	-0.0126086	-0.000245904	1	41370013	0.98338	0.0118045	Spontaneous abortion	41835685	417580	2.57686e-10	0.00199431	1	ebi-a-GCST90000615	Serum 25-Hydroxyvitamin D levels || id:ebi-a-GCST90000615	39.9713
rs7528419	G	A	G	A	0.0200747	0.0195385	1	109274570	0.164591	0.0140586	Spontaneous abortion	109817192	417580	1.33598e-17	0.00235052	1	ebi-a-GCST90000615	Serum 25-Hydroxyvitamin D levels || id:ebi-a-GCST90000615	72.9408
rs7569755	A	G	A	G	0.0132378	0.0012624	2	117890685	0.928656	0.0140994	Spontaneous abortion	118648261	417580	1.21331e-09	0.00217782	2	ebi-a-GCST90000615	Serum 25-Hydroxyvitamin D levels || id:ebi-a-GCST90000615	36.9477
rs77037130	A	G	A	G	-0.0681839	-0.0175571	11	14446249	0.706843	0.046682	Spontaneous abortion	14467795	417580	1.54668e-17	0.00799944	11	ebi-a-GCST90000615	Serum 25-Hydroxyvitamin D levels || id:ebi-a-GCST90000615	72.6515
rs7784802	T	A	T	A	0.0137867	0.0141152	7	64515534	0.274122	0.0129068	Spontaneous abortion	64015379	417580	1.40023e-11	0.00204009	7	ebi-a-GCST90000615	Serum 25-Hydroxyvitamin D levels || id:ebi-a-GCST90000615	45.6691
rs77924615	A	G	A	G	-0.0144881	0.0127906	16	20381010	0.357954	0.0139139	Spontaneous abortion	20392332	417580	8.09133e-09	0.00251244	16	ebi-a-GCST90000615	Serum 25-Hydroxyvitamin D levels || id:ebi-a-GCST90000615	33.253
rs78649910	A	T	A	T	-0.0193309	-0.014332	4	3480486	0.41708	0.0176612	Spontaneous abortion	3482213	417580	1.5695e-09	0.00320205	4	ebi-a-GCST90000615	Serum 25-Hydroxyvitamin D levels || id:ebi-a-GCST90000615	36.4458
rs79598313	T	C	T	C	-0.0370228	0.0363715	1	26958422	0.24339	0.0311785	Spontaneous abortion	27284913	417580	1.1318e-08	0.00648419	1	ebi-a-GCST90000615	Serum 25-Hydroxyvitamin D levels || id:ebi-a-GCST90000615	32.6007
rs79687284	C	G	C	G	-0.0295438	0.0429537	1	213977478	0.327703	0.0438862	Spontaneous abortion	214150821	417580	3.77207e-08	0.00537042	1	ebi-a-GCST90000615	Serum 25-Hydroxyvitamin D levels || id:ebi-a-GCST90000615	30.2633
rs8018720	C	G	C	G	-0.0383637	-0.0125962	14	39086981	0.437802	0.0162341	Spontaneous abortion	39556185	417580	1.94805e-50	0.0025687	14	ebi-a-GCST90000615	Serum 25-Hydroxyvitamin D levels || id:ebi-a-GCST90000615	223.056
rs804281	G	A	G	A	0.0157516	0.0228397	8	11754356	0.067627	0.0124979	Spontaneous abortion	11611865	417580	2.48485e-15	0.00199025	8	ebi-a-GCST90000615	Serum 25-Hydroxyvitamin D levels || id:ebi-a-GCST90000615	62.6375
rs8063565	C	G	C	G	0.0123302	-0.017052	16	30872644	0.179998	0.0127181	Spontaneous abortion	30883965	417580	2.68071e-08	0.00221722	16	ebi-a-GCST90000615	Serum 25-Hydroxyvitamin D levels || id:ebi-a-GCST90000615	30.9259
rs8091117	A	C	A	C	-0.02514	0.023808	18	31339831	0.268306	0.0215073	Spontaneous abortion	28919794	417580	2.34347e-10	0.0039672	18	ebi-a-GCST90000615	Serum 25-Hydroxyvitamin D levels || id:ebi-a-GCST90000615	40.1571
rs8121940	G	C	G	C	-0.037716	-0.00133976	20	54125767	0.921766	0.0136419	Spontaneous abortion	52742306	417580	1.68772e-52	0.00247344	20	ebi-a-GCST90000615	Serum 25-Hydroxyvitamin D levels || id:ebi-a-GCST90000615	232.514
rs8181687	A	G	A	G	0.0116958	0.0252976	12	68267816	0.030203	0.0116718	Spontaneous abortion	68661596	417580	3.99623e-09	0.00198761	12	ebi-a-GCST90000615	Serum 25-Hydroxyvitamin D levels || id:ebi-a-GCST90000615	34.6256
rs9409266	A	G	A	G	-0.0184021	-0.00297744	9	122982763	0.845992	0.0153291	Spontaneous abortion	125745042	417580	8.73575e-11	0.00283662	9	ebi-a-GCST90000615	Serum 25-Hydroxyvitamin D levels || id:ebi-a-GCST90000615	42.0855
rs9467550	G	A	G	A	-0.0188955	0.00201683	6	25653173	0.911917	0.0182318	Spontaneous abortion	25653401	417580	3.35622e-09	0.00319549	6	ebi-a-GCST90000615	Serum 25-Hydroxyvitamin D levels || id:ebi-a-GCST90000615	34.9657
rs9476310	T	C	T	C	0.0117234	-0.0111539	6	60799829	0.334574	0.0115591	Spontaneous abortion	57767576	417580	2.67338e-09	0.00197015	6	ebi-a-GCST90000615	Serum 25-Hydroxyvitamin D levels || id:ebi-a-GCST90000615	35.4086
rs964184	C	G	C	G	0.0431884	0.0112337	11	116778201	0.494088	0.0164278	Spontaneous abortion	116648917	417580	3.36667e-50	0.00289883	11	ebi-a-GCST90000615	Serum 25-Hydroxyvitamin D levels || id:ebi-a-GCST90000615	221.967

## Sheet: Supplementary Table 2
SNP	effect_allele.exposure	other_allele.exposure	effect_allele.outcome	other_allele.outcome	beta.exposure	beta.outcome	chr.outcome	pos.outcome	se.outcome	pval.outcome	outcome	pos.exposure	samplesize.exposure	pval.exposure	se.exposure	chr.exposure	id.exposure	exposure	F-statistics
rs10028494	C	A	C	A	0.028108	-0.0016	4	69972779	0.0089	0.8605	Spontaneous abortion	69970937	417580	5.18084e-33	0.00234845	4	ebi-a-GCST90000615	Serum 25-Hydroxyvitamin D levels || id:ebi-a-GCST90000615	143.251
rs10084913	G	A	G	A	0.0186868	-0.0042	4	72343546	0.0108	0.7001	Spontaneous abortion	72338030	417580	8.7277e-11	0.00288043	4	ebi-a-GCST90000615	Serum 25-Hydroxyvitamin D levels || id:ebi-a-GCST90000615	42.0877
rs1047891	A	C	A	C	-0.0125534	-0.0012	2	211540507	0.0079	0.881	Spontaneous abortion	211540507	417580	2.58369e-09	0.00210766	2	ebi-a-GCST90000615	Serum 25-Hydroxyvitamin D levels || id:ebi-a-GCST90000615	35.4749
rs10766281	G	A	G	A	0.0154476	-0.0025	11	15709445	0.0083	0.7593	Spontaneous abortion	15728444	417580	7.61553e-12	0.00225657	11	ebi-a-GCST90000615	Serum 25-Hydroxyvitamin D levels || id:ebi-a-GCST90000615	46.8624
rs10822145	T	C	T	C	-0.012578	-0.0082	10	64963449	0.0073	0.2614	Spontaneous abortion	64934548	417580	1.60461e-10	0.00196683	10	ebi-a-GCST90000615	Serum 25-Hydroxyvitamin D levels || id:ebi-a-GCST90000615	40.8968
rs10859995	C	T	C	T	-0.0399464	0.0054	12	96378771	0.0074	0.4641	Spontaneous abortion	96375682	417580	1.11045e-89	0.00198939	12	ebi-a-GCST90000615	Serum 25-Hydroxyvitamin D levels || id:ebi-a-GCST90000615	403.195
rs10908469	C	A	C	A	0.0158902	0.0069	1	155371447	0.0083	0.4028	Spontaneous abortion	155468732	417580	6.66653e-13	0.00221124	1	ebi-a-GCST90000615	Serum 25-Hydroxyvitamin D levels || id:ebi-a-GCST90000615	51.6401
rs11076175	G	A	G	A	0.023978	0.0245	16	57006378	0.0097	0.01111	Spontaneous abortion	57006378	417580	9.46237e-21	0.00256672	16	ebi-a-GCST90000615	Serum 25-Hydroxyvitamin D levels || id:ebi-a-GCST90000615	87.2708
rs11182428	C	T	C	T	-0.0123489	-0.0006	12	38526901	0.0073	0.9368	Spontaneous abortion	38526387	417580	3.16862e-10	0.00196317	12	ebi-a-GCST90000615	Serum 25-Hydroxyvitamin D levels || id:ebi-a-GCST90000615	39.5677
rs113140528	T	A	T	A	0.0327849	-0.0047	11	14350665	0.0096	0.6203	Spontaneous abortion	14350665	417580	3.57191e-36	0.00261058	11	ebi-a-GCST90000615	Serum 25-Hydroxyvitamin D levels || id:ebi-a-GCST90000615	157.715
rs113642272	T	G	T	G	-0.019613	-0.0199	3	85610083	0.0076	0.008741	Spontaneous abortion	85579472	417580	1.72743e-21	0.00206013	3	ebi-a-GCST90000615	Serum 25-Hydroxyvitamin D levels || id:ebi-a-GCST90000615	90.6356
rs11542462	A	G	A	G	-0.0232523	0.0087	16	82033810	0.0117	0.4561	Spontaneous abortion	82033810	417580	5.78629e-16	0.00287287	16	ebi-a-GCST90000615	Serum 25-Hydroxyvitamin D levels || id:ebi-a-GCST90000615	65.5088
rs115621755	T	C	T	C	-0.012627	0.0009	22	50864696	0.0079	0.9058	Spontaneous abortion	50853134	417580	1.53327e-09	0.00209027	22	ebi-a-GCST90000615	Serum 25-Hydroxyvitamin D levels || id:ebi-a-GCST90000615	36.4918
rs116970203	A	G	A	G	-0.37667	0.0318	11	14876718	0.0229	0.1656	Spontaneous abortion	14876718	417580	1e-200	0.00602752	11	ebi-a-GCST90000615	Serum 25-Hydroxyvitamin D levels || id:ebi-a-GCST90000615	3905.21
rs12056768	G	T	G	T	-0.021949	0.001	8	116988527	0.0074	0.8932	Spontaneous abortion	116988527	417580	3.27341e-28	0.00199283	8	ebi-a-GCST90000615	Serum 25-Hydroxyvitamin D levels || id:ebi-a-GCST90000615	121.308
rs12123821	T	C	T	C	0.0772297	-0.0104	1	152179152	0.0178	0.5597	Spontaneous abortion	152179152	417580	3.70851e-63	0.00460381	1	ebi-a-GCST90000615	Serum 25-Hydroxyvitamin D levels || id:ebi-a-GCST90000615	281.406
rs12317268	G	A	G	A	-0.0206326	0.012	12	21352541	0.0101	0.2344	Spontaneous abortion	21352541	417580	5.26502e-14	0.00274181	12	ebi-a-GCST90000615	Serum 25-Hydroxyvitamin D levels || id:ebi-a-GCST90000615	56.6283
rs12462826	A	G	A	G	-0.0131168	-0.0283	19	11955767	0.0247	0.2524	Spontaneous abortion	11955767	417580	1.5166e-10	0.00204832	19	ebi-a-GCST90000615	Serum 25-Hydroxyvitamin D levels || id:ebi-a-GCST90000615	41.0072
rs1260326	C	T	C	T	0.0224633	-0.0124	2	27741237	0.0076	0.1036	Spontaneous abortion	27730940	417580	3.95185e-29	0.00200516	2	ebi-a-GCST90000615	Serum 25-Hydroxyvitamin D levels || id:ebi-a-GCST90000615	125.502
rs12949853	A	G	A	G	0.0144344	-0.0043	17	7570878	0.0093	0.6435	Spontaneous abortion	7570878	417580	1.22846e-08	0.00253426	17	ebi-a-GCST90000615	Serum 25-Hydroxyvitamin D levels || id:ebi-a-GCST90000615	32.4411
rs13011615	T	A	T	A	0.0169587	-0.0062	2	21274167	0.0107	0.5623	Spontaneous abortion	21274167	417580	4.0398e-09	0.00288288	2	ebi-a-GCST90000615	Serum 25-Hydroxyvitamin D levels || id:ebi-a-GCST90000615	34.6045
rs13284054	C	T	C	T	0.0185546	-0.0105	9	107669073	0.0114	0.3584	Spontaneous abortion	107669073	417580	1.81681e-09	0.00308554	9	ebi-a-GCST90000615	Serum 25-Hydroxyvitamin D levels || id:ebi-a-GCST90000615	36.161
rs1352846	G	A	G	A	-0.193371	-0.0044	4	72615362	0.008	0.586	Spontaneous abortion	72617775	417580	1e-200	0.00215709	4	ebi-a-GCST90000615	Serum 25-Hydroxyvitamin D levels || id:ebi-a-GCST90000615	8036.12
rs142004400	C	A	C	A	-0.0332364	0.019	14	50844256	0.0204	0.3539	Spontaneous abortion	50829560	417580	6.42895e-10	0.00537846	14	ebi-a-GCST90000615	Serum 25-Hydroxyvitamin D levels || id:ebi-a-GCST90000615	38.1867
rs142158911	A	G	A	G	0.0266711	-0.028	19	11190534	0.0116	0.0159	Spontaneous abortion	11190534	417580	7.16638e-18	0.00309689	19	ebi-a-GCST90000615	Serum 25-Hydroxyvitamin D levels || id:ebi-a-GCST90000615	74.1703
rs1532085	G	A	G	A	0.0260168	0.0059	15	58680954	0.0075	0.4334	Spontaneous abortion	58683366	417580	3.6241e-38	0.0020142	15	ebi-a-GCST90000615	Serum 25-Hydroxyvitamin D levels || id:ebi-a-GCST90000615	166.841
rs17144574	C	T	C	T	-0.01526	-0.0068	7	21563471	0.0086	0.4308	Spontaneous abortion	21563471	417580	6.72977e-11	0.00233815	7	ebi-a-GCST90000615	Serum 25-Hydroxyvitamin D levels || id:ebi-a-GCST90000615	42.5956
rs1800588	T	C	T	C	-0.0329963	0.0118	15	58723426	0.0089	0.1841	Spontaneous abortion	58723675	417580	1.49796e-43	0.00238443	15	ebi-a-GCST90000615	Serum 25-Hydroxyvitamin D levels || id:ebi-a-GCST90000615	191.497
rs1841850	C	A	C	A	0.0279578	-0.0007	20	52718966	0.0113	0.9535	Spontaneous abortion	52718179	417580	2.30675e-19	0.00310724	20	ebi-a-GCST90000615	Serum 25-Hydroxyvitamin D levels || id:ebi-a-GCST90000615	80.9574
rs1858889	C	A	C	A	0.0111372	-0.0101	7	107117447	0.0073	0.1651	Spontaneous abortion	107117447	417580	1.38169e-08	0.00196228	7	ebi-a-GCST90000615	Serum 25-Hydroxyvitamin D levels || id:ebi-a-GCST90000615	32.2129
rs189407772	G	A	G	A	0.0530974	0.0006	4	100146674	0.025	0.9808	Spontaneous abortion	100146674	417580	1.01812e-15	0.00661678	4	ebi-a-GCST90000615	Serum 25-Hydroxyvitamin D levels || id:ebi-a-GCST90000615	64.3951
rs1966478	C	T	C	T	-0.0123541	0.0046	5	118625333	0.0082	0.5726	Spontaneous abortion	118627319	417580	6.9164e-09	0.00213261	5	ebi-a-GCST90000615	Serum 25-Hydroxyvitamin D levels || id:ebi-a-GCST90000615	33.5583
rs2012736	A	C	A	C	-0.0481921	-0.0094	2	234622379	0.0138	0.4973	Spontaneous abortion	234622379	417580	1.10154e-40	0.00360843	2	ebi-a-GCST90000615	Serum 25-Hydroxyvitamin D levels || id:ebi-a-GCST90000615	178.367
rs2037511	A	G	A	G	0.0170377	0.0089	18	61383354	0.0099	0.3678	Spontaneous abortion	61366207	417580	1.06696e-10	0.00263857	18	ebi-a-GCST90000615	Serum 25-Hydroxyvitamin D levels || id:ebi-a-GCST90000615	41.6951
rs212100	C	T	C	T	-0.065701	0.0092	19	48371102	0.01	0.356	Spontaneous abortion	48376995	417580	7.8343e-136	0.00264866	19	ebi-a-GCST90000615	Serum 25-Hydroxyvitamin D levels || id:ebi-a-GCST90000615	615.307
rs2123930	A	G	A	G	-0.014114	-0.0059	15	100231033	0.0081	0.4676	Spontaneous abortion	100231033	417580	1.30305e-10	0.00219611	15	ebi-a-GCST90000615	Serum 25-Hydroxyvitamin D levels || id:ebi-a-GCST90000615	41.304
rs2131925	T	G	T	G	-0.0222318	0.0026	1	63025942	0.0077	0.7307	Spontaneous abortion	63025942	417580	2.42885e-27	0.00205242	1	ebi-a-GCST90000615	Serum 25-Hydroxyvitamin D levels || id:ebi-a-GCST90000615	117.332
rs2171427	A	G	A	G	-0.0154101	0.0045	12	24815279	0.0101	0.6583	Spontaneous abortion	24822154	417580	1.81034e-08	0.00273753	12	ebi-a-GCST90000615	Serum 25-Hydroxyvitamin D levels || id:ebi-a-GCST90000615	31.6879
rs2207132	A	G	A	G	-0.0386454	-0.0061	20	39142516	0.0206	0.7664	Spontaneous abortion	39142516	417580	1.96336e-12	0.00549169	20	ebi-a-GCST90000615	Serum 25-Hydroxyvitamin D levels || id:ebi-a-GCST90000615	49.5203
rs2229742	C	G	C	G	-0.0251367	0.008	21	16339172	0.0121	0.506	Spontaneous abortion	16339172	417580	5.89658e-15	0.00322012	21	ebi-a-GCST90000615	Serum 25-Hydroxyvitamin D levels || id:ebi-a-GCST90000615	60.9358
rs2276360	C	G	C	G	0.110966	-0.0042	11	71161063	0.0087	0.6307	Spontaneous abortion	71169547	417580	1e-200	0.00239474	11	ebi-a-GCST90000615	Serum 25-Hydroxyvitamin D levels || id:ebi-a-GCST90000615	2147.15
rs2297991	C	T	C	T	0.0120361	0.0445	10	113919124	0.021	0.03434	Spontaneous abortion	113913222	417580	3.51447e-08	0.00218295	10	ebi-a-GCST90000615	Serum 25-Hydroxyvitamin D levels || id:ebi-a-GCST90000615	30.4007
rs2346264	C	A	C	A	-0.0147004	0.0144	7	133480664	0.0089	0.1053	Spontaneous abortion	133536351	417580	8.86217e-10	0.00239864	7	ebi-a-GCST90000615	Serum 25-Hydroxyvitamin D levels || id:ebi-a-GCST90000615	37.5602
rs2579309	A	G	A	G	0.0228904	-0.0133	4	72067327	0.0144	0.3549	Spontaneous abortion	72077830	417580	6.22501e-09	0.00393942	4	ebi-a-GCST90000615	Serum 25-Hydroxyvitamin D levels || id:ebi-a-GCST90000615	33.7631
rs2608984	T	A	T	A	-0.0208623	0.0085	6	131918839	0.0098	0.3847	Spontaneous abortion	131918839	417580	2.78548e-15	0.00264074	6	ebi-a-GCST90000615	Serum 25-Hydroxyvitamin D levels || id:ebi-a-GCST90000615	62.4127
rs2756119	A	G	A	G	0.0121881	0.0062	14	103989581	0.0076	0.4177	Spontaneous abortion	104001517	417580	2.35304e-09	0.0020411	14	ebi-a-GCST90000615	Serum 25-Hydroxyvitamin D levels || id:ebi-a-GCST90000615	35.6569
rs2952289	T	C	T	C	0.0178756	0.0099	17	66464414	0.0092	0.2811	Spontaneous abortion	66464414	417580	3.22404e-13	0.00245386	17	ebi-a-GCST90000615	Serum 25-Hydroxyvitamin D levels || id:ebi-a-GCST90000615	53.0667
rs33981819	G	T	G	T	0.0112242	0.0117	11	66079361	0.0073	0.1109	Spontaneous abortion	66079361	417580	1.20409e-08	0.00196945	11	ebi-a-GCST90000615	Serum 25-Hydroxyvitamin D levels || id:ebi-a-GCST90000615	32.4804
rs34177108	A	C	A	C	-0.0122879	-0.006	16	89886519	0.0086	0.4811	Spontaneous abortion	89893375	417580	3.95622e-08	0.00223709	16	ebi-a-GCST90000615	Serum 25-Hydroxyvitamin D levels || id:ebi-a-GCST90000615	30.1709
rs34186890	G	A	G	A	-0.0149926	-0.0113	3	141716072	0.0083	0.1763	Spontaneous abortion	141720712	417580	2.25165e-11	0.00224148	3	ebi-a-GCST90000615	Serum 25-Hydroxyvitamin D levels || id:ebi-a-GCST90000615	44.7388
rs34726834	T	C	T	C	0.0149657	-0.0103	8	25889606	0.0084	0.2193	Spontaneous abortion	25889606	417580	4.49366e-11	0.00227206	8	ebi-a-GCST90000615	Serum 25-Hydroxyvitamin D levels || id:ebi-a-GCST90000615	43.3865
rs35408430	T	C	T	C	-0.0213322	-0.0147	1	17560195	0.0077	0.05734	Spontaneous abortion	17560195	417580	5.81701e-25	0.00206739	1	ebi-a-GCST90000615	Serum 25-Hydroxyvitamin D levels || id:ebi-a-GCST90000615	106.47
rs36037728	T	C	T	C	-0.0589489	-0.0428	11	71111987	0.0233	0.06667	Spontaneous abortion	71111987	417580	7.69485e-22	0.006138	11	ebi-a-GCST90000615	Serum 25-Hydroxyvitamin D levels || id:ebi-a-GCST90000615	92.2354
rs36102036	A	G	A	G	0.0337496	-0.0091	4	72921718	0.0077	0.238	Spontaneous abortion	72912236	417580	8.71164e-60	0.00206956	4	ebi-a-GCST90000615	Serum 25-Hydroxyvitamin D levels || id:ebi-a-GCST90000615	265.939
rs3890624	G	A	G	A	0.0112736	-0.0174	4	166251068	0.0076	0.02134	Spontaneous abortion	166251068	417580	3.19367e-08	0.00203846	4	ebi-a-GCST90000615	Serum 25-Hydroxyvitamin D levels || id:ebi-a-GCST90000615	30.5859
rs3925446	A	G	A	G	0.0162616	-0.0023	10	91501477	0.0088	0.7921	Spontaneous abortion	91495322	417580	3.6779e-11	0.00245773	10	ebi-a-GCST90000615	Serum 25-Hydroxyvitamin D levels || id:ebi-a-GCST90000615	43.7782
rs41301394	T	C	T	C	0.0126168	-0.0055	7	75615006	0.008	0.4962	Spontaneous abortion	75612803	417580	7.10919e-09	0.00217969	7	ebi-a-GCST90000615	Serum 25-Hydroxyvitamin D levels || id:ebi-a-GCST90000615	33.5049
rs429358	C	T	C	T	-0.0231982	0.0024	19	45411941	0.0102	0.8138	Spontaneous abortion	45411941	417580	1.76035e-17	0.00272644	19	ebi-a-GCST90000615	Serum 25-Hydroxyvitamin D levels || id:ebi-a-GCST90000615	72.3964
rs4364259	A	G	A	G	0.0165067	-0.004	4	15892159	0.0092	0.6683	Spontaneous abortion	15892159	417580	2.23306e-11	0.0024674	4	ebi-a-GCST90000615	Serum 25-Hydroxyvitamin D levels || id:ebi-a-GCST90000615	44.755
rs4616820	T	C	T	C	-0.0123353	-0.0006	4	57745566	0.0074	0.9339	Spontaneous abortion	57745481	417580	5.31704e-10	0.00198653	4	ebi-a-GCST90000615	Serum 25-Hydroxyvitamin D levels || id:ebi-a-GCST90000615	38.5575
rs512083	C	T	C	T	0.0122018	-0.0017	1	46024526	0.0073	0.8211	Spontaneous abortion	46027355	417580	6.55692e-10	0.00197554	1	ebi-a-GCST90000615	Serum 25-Hydroxyvitamin D levels || id:ebi-a-GCST90000615	38.1484
rs532436	A	G	A	G	-0.0169916	0.0117	9	136149399	0.0093	0.2087	Spontaneous abortion	136149830	417580	1.81593e-11	0.00252848	9	ebi-a-GCST90000615	Serum 25-Hydroxyvitamin D levels || id:ebi-a-GCST90000615	45.1595
rs57459725	G	C	G	C	-0.0176615	-0.0001	8	61333533	0.0107	0.991	Spontaneous abortion	61312205	417580	1.06935e-09	0.00289594	8	ebi-a-GCST90000615	Serum 25-Hydroxyvitamin D levels || id:ebi-a-GCST90000615	37.1943
rs575976	G	A	G	A	0.0155802	-0.0013	11	75437630	0.0095	0.8929	Spontaneous abortion	75437630	417580	1.05689e-09	0.00255389	11	ebi-a-GCST90000615	Serum 25-Hydroxyvitamin D levels || id:ebi-a-GCST90000615	37.217
rs58387006	C	A	C	A	-0.0137174	0.0127	2	32735881	0.0088	0.1503	Spontaneous abortion	32579999	417580	6.33155e-09	0.0023619	2	ebi-a-GCST90000615	Serum 25-Hydroxyvitamin D levels || id:ebi-a-GCST90000615	33.7303
rs6003465	C	T	C	T	-0.0119188	0.0075	22	23365501	0.0079	0.3428	Spontaneous abortion	23365501	417580	1.19015e-08	0.0020906	22	ebi-a-GCST90000615	Serum 25-Hydroxyvitamin D levels || id:ebi-a-GCST90000615	32.503
rs61003750	C	G	C	G	-0.0120389	-0.0058	17	40812065	0.0275	0.8322	Spontaneous abortion	40793128	417580	1.84548e-08	0.0021399	17	ebi-a-GCST90000615	Serum 25-Hydroxyvitamin D levels || id:ebi-a-GCST90000615	31.6509
rs61816766	C	T	C	T	0.0865616	-0.0027	1	152319572	0.0224	0.9044	Spontaneous abortion	152319572	417580	2.75169e-49	0.00586558	1	ebi-a-GCST90000615	Serum 25-Hydroxyvitamin D levels || id:ebi-a-GCST90000615	217.785
rs62012775	T	A	T	A	-0.0162631	0.0006	15	63866877	0.0095	0.9517	Spontaneous abortion	63871274	417580	2.77249e-10	0.00257695	15	ebi-a-GCST90000615	Serum 25-Hydroxyvitamin D levels || id:ebi-a-GCST90000615	39.8286
rs62115743	T	C	T	C	0.0274464	0.0156	19	51514874	0.0138	0.2582	Spontaneous abortion	51514874	417580	3.20553e-14	0.00361625	19	ebi-a-GCST90000615	Serum 25-Hydroxyvitamin D levels || id:ebi-a-GCST90000615	57.6042
rs6671730	A	G	A	G	-0.015115	-0.0178	1	2339139	0.0075	0.01721	Spontaneous abortion	2339139	417580	2.25009e-14	0.00197958	1	ebi-a-GCST90000615	Serum 25-Hydroxyvitamin D levels || id:ebi-a-GCST90000615	58.3002
rs6672758	T	C	T	C	0.0160992	-0.0253	1	230299222	0.0091	0.005317	Spontaneous abortion	230303512	417580	7.15649e-11	0.00247021	1	ebi-a-GCST90000615	Serum 25-Hydroxyvitamin D levels || id:ebi-a-GCST90000615	42.4757
rs6723486	T	C	T	C	-0.0111173	0.0037	2	58982793	0.0075	0.6205	Spontaneous abortion	58979783	417580	4.24317e-08	0.00202854	2	ebi-a-GCST90000615	Serum 25-Hydroxyvitamin D levels || id:ebi-a-GCST90000615	30.0353
rs6724965	G	A	G	A	-0.0165826	-0.0111	2	101440151	0.0096	0.2455	Spontaneous abortion	101440151	417580	1.76125e-10	0.00259881	2	ebi-a-GCST90000615	Serum 25-Hydroxyvitamin D levels || id:ebi-a-GCST90000615	40.7152
rs6834488	T	C	T	C	-0.0146317	-0.0023	4	88173692	0.0074	0.7572	Spontaneous abortion	88178919	417580	1.95884e-13	0.00199028	4	ebi-a-GCST90000615	Serum 25-Hydroxyvitamin D levels || id:ebi-a-GCST90000615	54.0457
rs7128011	A	G	A	G	-0.0753553	-0.0042	11	14452861	0.0207	0.8392	Spontaneous abortion	14462532	417580	1e-200	0.00204423	11	ebi-a-GCST90000615	Serum 25-Hydroxyvitamin D levels || id:ebi-a-GCST90000615	1358.84
rs72834856	G	T	G	T	-0.0235978	-0.0016	6	22801858	0.0143	0.9081	Spontaneous abortion	22801858	417580	4.86217e-10	0.00379173	6	ebi-a-GCST90000615	Serum 25-Hydroxyvitamin D levels || id:ebi-a-GCST90000615	38.7318
rs73413596	C	T	C	T	0.0237483	-0.0119	12	111582630	0.0143	0.4038	Spontaneous abortion	111582630	417580	2.88689e-10	0.00376674	12	ebi-a-GCST90000615	Serum 25-Hydroxyvitamin D levels || id:ebi-a-GCST90000615	39.7497
rs7522116	T	C	T	C	-0.0126086	0.0023	1	41835633	0.0075	0.757	Spontaneous abortion	41835685	417580	2.57686e-10	0.00199431	1	ebi-a-GCST90000615	Serum 25-Hydroxyvitamin D levels || id:ebi-a-GCST90000615	39.9713
rs7528419	G	A	G	A	0.0200747	0.0032	1	109817192	0.0088	0.7155	Spontaneous abortion	109817192	417580	1.33598e-17	0.00235052	1	ebi-a-GCST90000615	Serum 25-Hydroxyvitamin D levels || id:ebi-a-GCST90000615	72.9408
rs7569755	A	G	A	G	0.0132378	0.0319	2	118659242	0.0338	0.3443	Spontaneous abortion	118648261	417580	1.21331e-09	0.00217782	2	ebi-a-GCST90000615	Serum 25-Hydroxyvitamin D levels || id:ebi-a-GCST90000615	36.9477
rs77037130	A	G	A	G	-0.0681839	-0.0388	11	14467795	0.0294	0.187	Spontaneous abortion	14467795	417580	1.54668e-17	0.00799944	11	ebi-a-GCST90000615	Serum 25-Hydroxyvitamin D levels || id:ebi-a-GCST90000615	72.6515
rs7784802	T	A	T	A	0.0137867	0.0046	7	64015379	0.008	0.5633	Spontaneous abortion	64015379	417580	1.40023e-11	0.00204009	7	ebi-a-GCST90000615	Serum 25-Hydroxyvitamin D levels || id:ebi-a-GCST90000615	45.6691
rs77924615	A	G	A	G	-0.0144881	0.0025	16	20392332	0.0093	0.7886	Spontaneous abortion	20392332	417580	8.09133e-09	0.00251244	16	ebi-a-GCST90000615	Serum 25-Hydroxyvitamin D levels || id:ebi-a-GCST90000615	33.253
rs78649910	A	T	A	T	-0.0193309	0.0172	4	3482296	0.0118	0.1433	Spontaneous abortion	3482213	417580	1.5695e-09	0.00320205	4	ebi-a-GCST90000615	Serum 25-Hydroxyvitamin D levels || id:ebi-a-GCST90000615	36.4458
rs79598313	T	C	T	C	-0.0370228	-0.0141	1	27180088	0.0238	0.5544	Spontaneous abortion	27284913	417580	1.1318e-08	0.00648419	1	ebi-a-GCST90000615	Serum 25-Hydroxyvitamin D levels || id:ebi-a-GCST90000615	32.6007
rs79687284	C	G	C	G	-0.0295438	0.0262	1	214150445	0.0217	0.2273	Spontaneous abortion	214150821	417580	3.77207e-08	0.00537042	1	ebi-a-GCST90000615	Serum 25-Hydroxyvitamin D levels || id:ebi-a-GCST90000615	30.2633
rs8018720	C	G	C	G	-0.0383637	0.0004	14	39583481	0.0097	0.966	Spontaneous abortion	39556185	417580	1.94805e-50	0.0025687	14	ebi-a-GCST90000615	Serum 25-Hydroxyvitamin D levels || id:ebi-a-GCST90000615	223.056
rs8063565	C	G	C	G	0.0123302	0.0058	16	30879395	0.0083	0.4853	Spontaneous abortion	30883965	417580	2.68071e-08	0.00221722	16	ebi-a-GCST90000615	Serum 25-Hydroxyvitamin D levels || id:ebi-a-GCST90000615	30.9259
rs8091117	A	C	A	C	-0.02514	0.0011	18	28919794	0.0146	0.9375	Spontaneous abortion	28919794	417580	2.34347e-10	0.0039672	18	ebi-a-GCST90000615	Serum 25-Hydroxyvitamin D levels || id:ebi-a-GCST90000615	40.1571
rs8121940	G	C	G	C	-0.037716	0.009	20	52742306	0.0093	0.3326	Spontaneous abortion	52742306	417580	1.68772e-52	0.00247344	20	ebi-a-GCST90000615	Serum 25-Hydroxyvitamin D levels || id:ebi-a-GCST90000615	232.514
rs8181687	A	G	A	G	0.0116958	0.0112	12	68661589	0.0074	0.1326	Spontaneous abortion	68661596	417580	3.99623e-09	0.00198761	12	ebi-a-GCST90000615	Serum 25-Hydroxyvitamin D levels || id:ebi-a-GCST90000615	34.6256
rs9409266	A	G	A	G	-0.0184021	0.0084	9	125745042	0.0278	0.7609	Spontaneous abortion	125745042	417580	8.73575e-11	0.00283662	9	ebi-a-GCST90000615	Serum 25-Hydroxyvitamin D levels || id:ebi-a-GCST90000615	42.0855
rs9467550	G	A	G	A	-0.0188955	0.0056	6	25653401	0.012	0.6383	Spontaneous abortion	25653401	417580	3.35622e-09	0.00319549	6	ebi-a-GCST90000615	Serum 25-Hydroxyvitamin D levels || id:ebi-a-GCST90000615	34.9657
rs964184	C	G	C	G	0.0431884	-0.0002	11	116648917	0.0107	0.9835	Spontaneous abortion	116648917	417580	3.36667e-50	0.00289883	11	ebi-a-GCST90000615	Serum 25-Hydroxyvitamin D levels || id:ebi-a-GCST90000615	221.967

## Sheet: Supplementary Table 3
SNP	effect_allele.exposure	other_allele.exposure	effect_allele.outcome	other_allele.outcome	beta.exposure	beta.outcome	chr.outcome	pos.outcome	pval.outcome	se.outcome	outcome	pos.exposure	samplesize.exposure	pval.exposure	se.exposure	chr.exposure	id.exposure	exposure	F-statistics
rs1047891	A	C	A	C	-0.0125534	-0.0125735	2	211540507	0.512903	0.0111293	Spontaneous abortion	211540507	417580	2.58369e-09	0.00210766	2	ebi-a-GCST90000615	Serum 25-Hydroxyvitamin D levels || id:ebi-a-GCST90000615	35.4749
rs11076175	G	A	G	A	0.023978	-0.0261367	16	57006378	0.0326842	0.00891641	Spontaneous abortion	57006378	417580	9.46237e-21	0.00256672	16	ebi-a-GCST90000615	Serum 25-Hydroxyvitamin D levels || id:ebi-a-GCST90000615	87.2708
rs113140528	T	A	T	A	0.0327849	-0.00112311	11	14350665	0.503775	0.00964648	Spontaneous abortion	14350665	417580	3.57191e-36	0.00261058	11	ebi-a-GCST90000615	Serum 25-Hydroxyvitamin D levels || id:ebi-a-GCST90000615	157.715
rs11542462	A	G	A	G	-0.0232523	-0.00333252	16	82033810	0.895948	0.0288878	Spontaneous abortion	82033810	417580	5.78629e-16	0.00287287	16	ebi-a-GCST90000615	Serum 25-Hydroxyvitamin D levels || id:ebi-a-GCST90000615	65.5088
rs116970203	A	G	A	G	-0.37667	-0.049862	11	14876718	0.566673	0.0991891	Spontaneous abortion	14876718	417580	1e-200	0.00602752	11	ebi-a-GCST90000615	Serum 25-Hydroxyvitamin D levels || id:ebi-a-GCST90000615	3905.21
rs12056768	G	T	G	T	-0.021949	-0.0159141	8	116988527	0.321093	0.0112064	Spontaneous abortion	116988527	417580	3.27341e-28	0.00199283	8	ebi-a-GCST90000615	Serum 25-Hydroxyvitamin D levels || id:ebi-a-GCST90000615	121.308
rs12123821	T	C	T	C	0.0772297	0.327783	1	152179152	0.650206	0.235359	Spontaneous abortion	152179152	417580	3.70851e-63	0.00460381	1	ebi-a-GCST90000615	Serum 25-Hydroxyvitamin D levels || id:ebi-a-GCST90000615	281.406
rs12317268	G	A	G	A	-0.0206326	0.0035331	12	21352541	0.24485	0.0109777	Spontaneous abortion	21352541	417580	5.26502e-14	0.00274181	12	ebi-a-GCST90000615	Serum 25-Hydroxyvitamin D levels || id:ebi-a-GCST90000615	56.6283
rs12462826	A	G	A	G	-0.0131168	0.0249004	19	11955767	0.539061	0.0204866	Spontaneous abortion	11955767	417580	1.5166e-10	0.00204832	19	ebi-a-GCST90000615	Serum 25-Hydroxyvitamin D levels || id:ebi-a-GCST90000615	41.0072
rs13011615	T	A	T	A	0.0169587	0.0148909	2	21274167	0.619672	0.0168416	Spontaneous abortion	21274167	417580	4.0398e-09	0.00288288	2	ebi-a-GCST90000615	Serum 25-Hydroxyvitamin D levels || id:ebi-a-GCST90000615	34.6045
rs13284054	C	T	C	T	0.0185546	-0.00265425	9	107669073	0.541824	0.0135399	Spontaneous abortion	107669073	417580	1.81681e-09	0.00308554	9	ebi-a-GCST90000615	Serum 25-Hydroxyvitamin D levels || id:ebi-a-GCST90000615	36.161
rs142158911	A	G	A	G	0.0266711	0.0202547	19	11190534	0.111725	0.0184476	Spontaneous abortion	11190534	417580	7.16638e-18	0.00309689	19	ebi-a-GCST90000615	Serum 25-Hydroxyvitamin D levels || id:ebi-a-GCST90000615	74.1703
rs17144574	C	T	C	T	-0.01526	-0.00246283	7	21563471	0.848355	0.0149167	Spontaneous abortion	21563471	417580	6.72977e-11	0.00233815	7	ebi-a-GCST90000615	Serum 25-Hydroxyvitamin D levels || id:ebi-a-GCST90000615	42.5956
rs1858889	C	A	C	A	0.0111372	0.0123521	7	107117447	0.459389	0.00766732	Spontaneous abortion	107117447	417580	1.38169e-08	0.00196228	7	ebi-a-GCST90000615	Serum 25-Hydroxyvitamin D levels || id:ebi-a-GCST90000615	32.2129
rs2012736	A	C	A	C	-0.0481921	0.0149706	2	234622379	0.621072	0.013428	Spontaneous abortion	234622379	417580	1.10154e-40	0.00360843	2	ebi-a-GCST90000615	Serum 25-Hydroxyvitamin D levels || id:ebi-a-GCST90000615	178.367
rs2123930	A	G	A	G	-0.014114	-0.0120294	15	100231033	0.384781	0.0103629	Spontaneous abortion	100231033	417580	1.30305e-10	0.00219611	15	ebi-a-GCST90000615	Serum 25-Hydroxyvitamin D levels || id:ebi-a-GCST90000615	41.304
rs2131925	T	G	T	G	-0.0222318	-0.0129982	1	63025942	0.440978	0.00762894	Spontaneous abortion	63025942	417580	2.42885e-27	0.00205242	1	ebi-a-GCST90000615	Serum 25-Hydroxyvitamin D levels || id:ebi-a-GCST90000615	117.332
rs2229742	C	G	C	G	-0.0251367	-0.00018929	21	16339172	0.203211	0.0413101	Spontaneous abortion	16339172	417580	5.89658e-15	0.00322012	21	ebi-a-GCST90000615	Serum 25-Hydroxyvitamin D levels || id:ebi-a-GCST90000615	60.9358
rs2608984	T	A	T	A	-0.0208623	-0.012477	6	131918839	0.694384	0.00770391	Spontaneous abortion	131918839	417580	2.78548e-15	0.00264074	6	ebi-a-GCST90000615	Serum 25-Hydroxyvitamin D levels || id:ebi-a-GCST90000615	62.4127
rs2952289	T	C	T	C	0.0178756	-0.0151301	17	66464414	0.0187439	0.00968649	Spontaneous abortion	66464414	417580	3.22404e-13	0.00245386	17	ebi-a-GCST90000615	Serum 25-Hydroxyvitamin D levels || id:ebi-a-GCST90000615	53.0667
rs33981819	G	T	G	T	0.0112242	0.0146328	11	66079361	0.0267173	0.0132402	Spontaneous abortion	66079361	417580	1.20409e-08	0.00196945	11	ebi-a-GCST90000615	Serum 25-Hydroxyvitamin D levels || id:ebi-a-GCST90000615	32.4804
rs34726834	T	C	T	C	0.0149657	0.0118239	8	25889606	0.0650947	0.0121966	Spontaneous abortion	25889606	417580	4.49366e-11	0.00227206	8	ebi-a-GCST90000615	Serum 25-Hydroxyvitamin D levels || id:ebi-a-GCST90000615	43.3865
rs35408430	T	C	T	C	-0.0213322	0.0166223	1	17560195	0.0387527	0.0119847	Spontaneous abortion	17560195	417580	5.81701e-25	0.00206739	1	ebi-a-GCST90000615	Serum 25-Hydroxyvitamin D levels || id:ebi-a-GCST90000615	106.47
rs36037728	T	C	T	C	-0.0589489	0.0425279	11	71111987	0.0981509	0.0242825	Spontaneous abortion	71111987	417580	7.69485e-22	0.006138	11	ebi-a-GCST90000615	Serum 25-Hydroxyvitamin D levels || id:ebi-a-GCST90000615	92.2354
rs3890624	G	A	G	A	0.0112736	0.0080426	4	166251068	0.0852372	0.010006	Spontaneous abortion	166251068	417580	3.19367e-08	0.00203846	4	ebi-a-GCST90000615	Serum 25-Hydroxyvitamin D levels || id:ebi-a-GCST90000615	30.5859
rs429358	C	T	C	T	-0.0231982	0.0139894	19	45411941	0.108301	0.0109012	Spontaneous abortion	45411941	417580	1.76035e-17	0.00272644	19	ebi-a-GCST90000615	Serum 25-Hydroxyvitamin D levels || id:ebi-a-GCST90000615	72.3964
rs575976	G	A	G	A	0.0155802	-0.0148086	11	75437630	0.202943	0.00759573	Spontaneous abortion	75437630	417580	1.05689e-09	0.00255389	11	ebi-a-GCST90000615	Serum 25-Hydroxyvitamin D levels || id:ebi-a-GCST90000615	37.217
rs6003465	C	T	C	T	-0.0119188	-0.00677111	22	23365501	0.729065	0.0132077	Spontaneous abortion	23365501	417580	1.19015e-08	0.0020906	22	ebi-a-GCST90000615	Serum 25-Hydroxyvitamin D levels || id:ebi-a-GCST90000615	32.503
rs61816766	C	T	C	T	0.0865616	-0.50646	1	152319572	0.744107	0.511543	Spontaneous abortion	152319572	417580	2.75169e-49	0.00586558	1	ebi-a-GCST90000615	Serum 25-Hydroxyvitamin D levels || id:ebi-a-GCST90000615	217.785
rs62115743	T	C	T	C	0.0274464	0.0335606	19	51514874	0.145142	0.0610667	Spontaneous abortion	51514874	417580	3.20553e-14	0.00361625	19	ebi-a-GCST90000615	Serum 25-Hydroxyvitamin D levels || id:ebi-a-GCST90000615	57.6042
rs6671730	A	G	A	G	-0.015115	0.00688907	1	2339139	0.126062	0.0068358	Spontaneous abortion	2339139	417580	2.25009e-14	0.00197958	1	ebi-a-GCST90000615	Serum 25-Hydroxyvitamin D levels || id:ebi-a-GCST90000615	58.3002
rs6724965	G	A	G	A	-0.0165826	0.00707572	2	101440151	0.64935	0.0145093	Spontaneous abortion	101440151	417580	1.76125e-10	0.00259881	2	ebi-a-GCST90000615	Serum 25-Hydroxyvitamin D levels || id:ebi-a-GCST90000615	40.7152
rs72834856	G	T	G	T	-0.0235978	-0.369576	6	22801858	0.388989	0.121422	Spontaneous abortion	22801858	417580	4.86217e-10	0.00379173	6	ebi-a-GCST90000615	Serum 25-Hydroxyvitamin D levels || id:ebi-a-GCST90000615	38.7318
rs73413596	C	T	C	T	0.0237483	0.0164966	12	111582630	0.694422	0.0129863	Spontaneous abortion	111582630	417580	2.88689e-10	0.00376674	12	ebi-a-GCST90000615	Serum 25-Hydroxyvitamin D levels || id:ebi-a-GCST90000615	39.7497
rs7528419	G	A	G	A	0.0200747	-0.0102078	1	109817192	0.367462	0.0101456	Spontaneous abortion	109817192	417580	1.33598e-17	0.00235052	1	ebi-a-GCST90000615	Serum 25-Hydroxyvitamin D levels || id:ebi-a-GCST90000615	72.9408
rs77037130	A	G	A	G	-0.0681839	-0.182978	11	14467795	0.541307	0.315603	Spontaneous abortion	14467795	417580	1.54668e-17	0.00799944	11	ebi-a-GCST90000615	Serum 25-Hydroxyvitamin D levels || id:ebi-a-GCST90000615	72.6515
rs7784802	T	A	T	A	0.0137867	0.00813203	7	64015379	0.499621	0.0133098	Spontaneous abortion	64015379	417580	1.40023e-11	0.00204009	7	ebi-a-GCST90000615	Serum 25-Hydroxyvitamin D levels || id:ebi-a-GCST90000615	45.6691
rs77924615	A	G	A	G	-0.0144881	0.0105706	16	20392332	0.777404	0.018976	Spontaneous abortion	20392332	417580	8.09133e-09	0.00251244	16	ebi-a-GCST90000615	Serum 25-Hydroxyvitamin D levels || id:ebi-a-GCST90000615	33.253
rs8121940	G	C	G	C	-0.037716	-0.0189993	20	52742306	0.328019	0.00702463	Spontaneous abortion	52742306	417580	1.68772e-52	0.00247344	20	ebi-a-GCST90000615	Serum 25-Hydroxyvitamin D levels || id:ebi-a-GCST90000615	232.514
rs9409266	A	G	A	G	-0.0184021	-0.00692502	9	125745042	0.880705	0.0172164	Spontaneous abortion	125745042	417580	8.73575e-11	0.00283662	9	ebi-a-GCST90000615	Serum 25-Hydroxyvitamin D levels || id:ebi-a-GCST90000615	42.0855
rs9467550	G	A	G	A	-0.0188955	0.021	6	25653401	0.507556	0.0201438	Spontaneous abortion	25653401	417580	3.35622e-09	0.00319549	6	ebi-a-GCST90000615	Serum 25-Hydroxyvitamin D levels || id:ebi-a-GCST90000615	34.9657
rs964184	C	G	C	G	0.0431884	0.00689029	11	116648917	0.627336	0.010203	Spontaneous abortion	116648917	417580	3.36667e-50	0.00289883	11	ebi-a-GCST90000615	Serum 25-Hydroxyvitamin D levels || id:ebi-a-GCST90000615	221.967
rs79687284	C	G	C	G	-0.0295438	0.0321141	1	214150445	0.674673	0.3294	Spontaneous abortion	214150821	417580	3.77207e-08	0.00537042	1	ebi-a-GCST90000615	Serum 25-Hydroxyvitamin D levels || id:ebi-a-GCST90000615	30.2633
rs6672758	T	C	T	C	0.0160992	-4.55261e-05	1	230299222	0.00598291	0.0076785	Spontaneous abortion	230303512	417580	7.15649e-11	0.00247021	1	ebi-a-GCST90000615	Serum 25-Hydroxyvitamin D levels || id:ebi-a-GCST90000615	42.4757
rs512083	C	T	C	T	0.0122018	-0.00235869	1	46116292	0.888488	0.00916229	Spontaneous abortion	46027355	417580	6.55692e-10	0.00197554	1	ebi-a-GCST90000615	Serum 25-Hydroxyvitamin D levels || id:ebi-a-GCST90000615	38.1484
rs10908469	C	A	C	A	0.0158902	-0.0029014	1	155562583	0.638092	0.00799032	Spontaneous abortion	155468732	417580	6.66653e-13	0.00221124	1	ebi-a-GCST90000615	Serum 25-Hydroxyvitamin D levels || id:ebi-a-GCST90000615	51.6401
rs7522116	T	C	T	C	-0.0126086	-0.00314873	1	41845246	0.751163	0.00595671	Spontaneous abortion	41835685	417580	2.57686e-10	0.00199431	1	ebi-a-GCST90000615	Serum 25-Hydroxyvitamin D levels || id:ebi-a-GCST90000615	39.9713
rs79598313	T	C	T	C	-0.0370228	-0.0961325	1	27180088	0.326547	0.087738	Spontaneous abortion	27284913	417580	1.1318e-08	0.00648419	1	ebi-a-GCST90000615	Serum 25-Hydroxyvitamin D levels || id:ebi-a-GCST90000615	32.6007
rs1260326	C	T	C	T	0.0224633	0.00616262	2	27741237	0.432987	0.0104957	Spontaneous abortion	27730940	417580	3.95185e-29	0.00200516	2	ebi-a-GCST90000615	Serum 25-Hydroxyvitamin D levels || id:ebi-a-GCST90000615	125.502
rs6723486	T	C	T	C	-0.0111173	0.00804367	2	58982793	0.216964	0.0132178	Spontaneous abortion	58979783	417580	4.24317e-08	0.00202854	2	ebi-a-GCST90000615	Serum 25-Hydroxyvitamin D levels || id:ebi-a-GCST90000615	30.0353
rs7569755	A	G	A	G	0.0132378	1.47753	2	118659242	0.17053	0.590605	Spontaneous abortion	118648261	417580	1.21331e-09	0.00217782	2	ebi-a-GCST90000615	Serum 25-Hydroxyvitamin D levels || id:ebi-a-GCST90000615	36.9477
rs58387006	C	A	C	A	-0.0137174	0.0252547	2	32735881	0.0272891	0.00788708	Spontaneous abortion	32579999	417580	6.33155e-09	0.0023619	2	ebi-a-GCST90000615	Serum 25-Hydroxyvitamin D levels || id:ebi-a-GCST90000615	33.7303
rs34186890	G	A	G	A	-0.0149926	0.00872736	3	141716072	0.614596	0.0141272	Spontaneous abortion	141720712	417580	2.25165e-11	0.00224148	3	ebi-a-GCST90000615	Serum 25-Hydroxyvitamin D levels || id:ebi-a-GCST90000615	44.7388
rs113642272	T	G	T	G	-0.019613	0.0241706	3	85623271	0.0362948	0.0128987	Spontaneous abortion	85579472	417580	1.72743e-21	0.00206013	3	ebi-a-GCST90000615	Serum 25-Hydroxyvitamin D levels || id:ebi-a-GCST90000615	90.6356
rs10028494	C	A	C	A	0.028108	-0.00795091	4	69972779	0.388952	0.012292	Spontaneous abortion	69970937	417580	5.18084e-33	0.00234845	4	ebi-a-GCST90000615	Serum 25-Hydroxyvitamin D levels || id:ebi-a-GCST90000615	143.251
rs6834488	T	C	T	C	-0.0146317	-0.0049071	4	88181491	0.844838	0.00784409	Spontaneous abortion	88178919	417580	1.95884e-13	0.00199028	4	ebi-a-GCST90000615	Serum 25-Hydroxyvitamin D levels || id:ebi-a-GCST90000615	54.0457
rs4616820	T	C	T	C	-0.0123353	0.00604553	4	57745566	0.506739	0.0102334	Spontaneous abortion	57745481	417580	5.31704e-10	0.00198653	4	ebi-a-GCST90000615	Serum 25-Hydroxyvitamin D levels || id:ebi-a-GCST90000615	38.5575
rs2579309	A	G	A	G	0.0228904	0.000708262	4	72064014	0.116669	0.017296	Spontaneous abortion	72077830	417580	6.22501e-09	0.00393942	4	ebi-a-GCST90000615	Serum 25-Hydroxyvitamin D levels || id:ebi-a-GCST90000615	33.7631
rs36102036	A	G	A	G	0.0337496	-0.00907454	4	72921718	0.531189	0.0177209	Spontaneous abortion	72912236	417580	8.71164e-60	0.00206956	4	ebi-a-GCST90000615	Serum 25-Hydroxyvitamin D levels || id:ebi-a-GCST90000615	265.939
rs1352846	G	A	G	A	-0.193371	0.0094781	4	72615362	0.85671	0.0136199	Spontaneous abortion	72617775	417580	1e-200	0.00215709	4	ebi-a-GCST90000615	Serum 25-Hydroxyvitamin D levels || id:ebi-a-GCST90000615	8036.12
rs10084913	G	A	G	A	0.0186868	0.00925403	4	72340242	0.691072	0.0105919	Spontaneous abortion	72338030	417580	8.7277e-11	0.00288043	4	ebi-a-GCST90000615	Serum 25-Hydroxyvitamin D levels || id:ebi-a-GCST90000615	42.0877
rs78649910	A	T	A	T	-0.0193309	0.00041006	4	3482296	0.149331	0.0132578	Spontaneous abortion	3482213	417580	1.5695e-09	0.00320205	4	ebi-a-GCST90000615	Serum 25-Hydroxyvitamin D levels || id:ebi-a-GCST90000615	36.4458
rs1966478	C	T	C	T	-0.0123541	-0.0102752	5	118625333	0.511494	0.0150647	Spontaneous abortion	118627319	417580	6.9164e-09	0.00213261	5	ebi-a-GCST90000615	Serum 25-Hydroxyvitamin D levels || id:ebi-a-GCST90000615	33.5583
rs2346264	C	A	C	A	-0.0147004	-0.00188055	7	133480664	0.295831	0.0146999	Spontaneous abortion	133536351	417580	8.86217e-10	0.00239864	7	ebi-a-GCST90000615	Serum 25-Hydroxyvitamin D levels || id:ebi-a-GCST90000615	37.5602
rs41301394	T	C	T	C	0.0126168	0.00540626	7	75615006	0.741565	0.0123271	Spontaneous abortion	75612803	417580	7.10919e-09	0.00217969	7	ebi-a-GCST90000615	Serum 25-Hydroxyvitamin D levels || id:ebi-a-GCST90000615	33.5049
rs57459725	G	C	G	C	-0.0176615	0.0055106	8	61333533	0.720998	0.0146971	Spontaneous abortion	61312205	417580	1.06935e-09	0.00289594	8	ebi-a-GCST90000615	Serum 25-Hydroxyvitamin D levels || id:ebi-a-GCST90000615	37.1943
rs532436	A	G	A	G	-0.0169916	0.00472133	9	136149399	0.429459	0.0117779	Spontaneous abortion	136149830	417580	1.81593e-11	0.00252848	9	ebi-a-GCST90000615	Serum 25-Hydroxyvitamin D levels || id:ebi-a-GCST90000615	45.1595
rs10822145	T	C	T	C	-0.012578	0.0118148	10	64963449	0.382507	0.010082	Spontaneous abortion	64934548	417580	1.60461e-10	0.00196683	10	ebi-a-GCST90000615	Serum 25-Hydroxyvitamin D levels || id:ebi-a-GCST90000615	40.8968
rs2297991	C	T	C	T	0.0120361	-0.0183989	10	113919124	0.0333576	0.0186996	Spontaneous abortion	113913222	417580	3.51447e-08	0.00218295	10	ebi-a-GCST90000615	Serum 25-Hydroxyvitamin D levels || id:ebi-a-GCST90000615	30.4007
rs3925446	A	G	A	G	0.0162616	0.0073566	10	91575644	0.187144	0.014732	Spontaneous abortion	91495322	417580	3.6779e-11	0.00245773	10	ebi-a-GCST90000615	Serum 25-Hydroxyvitamin D levels || id:ebi-a-GCST90000615	43.7782
rs2276360	C	G	C	G	0.110966	-0.00173548	11	71161063	0.550576	0.0076171	Spontaneous abortion	71169547	417580	1e-200	0.00239474	11	ebi-a-GCST90000615	Serum 25-Hydroxyvitamin D levels || id:ebi-a-GCST90000615	2147.15
rs7128011	A	G	A	G	-0.0753553	0.234527	11	14452861	0.865486	0.105222	Spontaneous abortion	14462532	417580	1e-200	0.00204423	11	ebi-a-GCST90000615	Serum 25-Hydroxyvitamin D levels || id:ebi-a-GCST90000615	1358.84
rs10766281	G	A	G	A	0.0154476	-0.00735153	11	15709445	0.631551	0.00834449	Spontaneous abortion	15728444	417580	7.61553e-12	0.00225657	11	ebi-a-GCST90000615	Serum 25-Hydroxyvitamin D levels || id:ebi-a-GCST90000615	46.8624
rs11182428	C	T	C	T	-0.0123489	0.00233952	12	38526901	0.833185	0.0081993	Spontaneous abortion	38526387	417580	3.16862e-10	0.00196317	12	ebi-a-GCST90000615	Serum 25-Hydroxyvitamin D levels || id:ebi-a-GCST90000615	39.5677
rs8181687	A	G	A	G	0.0116958	-0.0152633	12	68661589	0.276083	0.00960104	Spontaneous abortion	68661596	417580	3.99623e-09	0.00198761	12	ebi-a-GCST90000615	Serum 25-Hydroxyvitamin D levels || id:ebi-a-GCST90000615	34.6256
rs10859995	C	T	C	T	-0.0399464	0.00227588	12	96378771	0.115148	0.00698211	Spontaneous abortion	96375682	417580	1.11045e-89	0.00198939	12	ebi-a-GCST90000615	Serum 25-Hydroxyvitamin D levels || id:ebi-a-GCST90000615	403.195
rs2171427	A	G	A	G	-0.0154101	-0.00986511	12	24815279	0.413852	0.00944205	Spontaneous abortion	24822154	417580	1.81034e-08	0.00273753	12	ebi-a-GCST90000615	Serum 25-Hydroxyvitamin D levels || id:ebi-a-GCST90000615	31.6879
rs8018720	C	G	C	G	-0.0383637	0.0076205	14	39583481	0.843447	0.0116595	Spontaneous abortion	39556185	417580	1.94805e-50	0.0025687	14	ebi-a-GCST90000615	Serum 25-Hydroxyvitamin D levels || id:ebi-a-GCST90000615	223.056
rs2756119	A	G	A	G	0.0121881	-0.0146102	14	103989581	0.267392	0.00716899	Spontaneous abortion	104001517	417580	2.35304e-09	0.0020411	14	ebi-a-GCST90000615	Serum 25-Hydroxyvitamin D levels || id:ebi-a-GCST90000615	35.6569
rs142004400	C	A	C	A	-0.0332364	-0.209932	14	50844256	0.424946	0.228828	Spontaneous abortion	50829560	417580	6.42895e-10	0.00537846	14	ebi-a-GCST90000615	Serum 25-Hydroxyvitamin D levels || id:ebi-a-GCST90000615	38.1867
rs62012775	T	A	T	A	-0.0162631	-0.0329915	15	63866877	0.704176	0.0441326	Spontaneous abortion	63871274	417580	2.77249e-10	0.00257695	15	ebi-a-GCST90000615	Serum 25-Hydroxyvitamin D levels || id:ebi-a-GCST90000615	39.8286
rs1800588	T	C	T	C	-0.0329963	-0.0168693	15	58723426	0.254599	0.00985391	Spontaneous abortion	58723675	417580	1.49796e-43	0.00238443	15	ebi-a-GCST90000615	Serum 25-Hydroxyvitamin D levels || id:ebi-a-GCST90000615	191.497
rs1532085	G	A	G	A	0.0260168	-0.0175543	15	58680954	0.111397	0.00900662	Spontaneous abortion	58683366	417580	3.6241e-38	0.0020142	15	ebi-a-GCST90000615	Serum 25-Hydroxyvitamin D levels || id:ebi-a-GCST90000615	166.841
rs8063565	C	G	C	G	0.0123302	-0.00657255	16	30879395	0.79371	0.00985256	Spontaneous abortion	30883965	417580	2.68071e-08	0.00221722	16	ebi-a-GCST90000615	Serum 25-Hydroxyvitamin D levels || id:ebi-a-GCST90000615	30.9259
rs34177108	A	C	A	C	-0.0122879	-0.080533	16	89886519	0.0233714	0.0237968	Spontaneous abortion	89893375	417580	3.95622e-08	0.00223709	16	ebi-a-GCST90000615	Serum 25-Hydroxyvitamin D levels || id:ebi-a-GCST90000615	30.1709
rs61003750	C	G	C	G	-0.0120389	0.0104189	17	40812065	0.625928	0.0160129	Spontaneous abortion	40793128	417580	1.84548e-08	0.0021399	17	ebi-a-GCST90000615	Serum 25-Hydroxyvitamin D levels || id:ebi-a-GCST90000615	31.6509
rs8091117	A	C	A	C	-0.02514	-1.43747	18	28917223	0.320763	1.35765	Spontaneous abortion	28919794	417580	2.34347e-10	0.0039672	18	ebi-a-GCST90000615	Serum 25-Hydroxyvitamin D levels || id:ebi-a-GCST90000615	40.1571
rs2037511	A	G	A	G	0.0170377	0.00698786	18	61383354	0.491968	0.0147591	Spontaneous abortion	61366207	417580	1.06696e-10	0.00263857	18	ebi-a-GCST90000615	Serum 25-Hydroxyvitamin D levels || id:ebi-a-GCST90000615	41.6951
rs212100	C	T	C	T	-0.065701	-0.0118431	19	48371102	0.520267	0.0128	Spontaneous abortion	48376995	417580	7.8343e-136	0.00264866	19	ebi-a-GCST90000615	Serum 25-Hydroxyvitamin D levels || id:ebi-a-GCST90000615	615.307
rs1841850	C	A	C	A	0.0279578	-0.011183	20	52718966	0.532975	0.0110863	Spontaneous abortion	52718179	417580	2.30675e-19	0.00310724	20	ebi-a-GCST90000615	Serum 25-Hydroxyvitamin D levels || id:ebi-a-GCST90000615	80.9574
rs115621755	T	C	T	C	-0.012627	-0.00297473	22	50864696	0.784784	0.00439563	Spontaneous abortion	50853134	417580	1.53327e-09	0.00209027	22	ebi-a-GCST90000615	Serum 25-Hydroxyvitamin D levels || id:ebi-a-GCST90000615	36.4918

## Sheet: Supplementary Table 4
id.exposure	outcome	exposure	egger_intercept	se	pval
ebi-a-GCST90000615	Spontaneous abortion(from FinnGen)	Serum 25-Hydroxyvitamin D levels || id:ebi-a-GCST90000615	0.00213832	0.00188512	0.259223
ebi-a-GCST90000615	Spontaneous abortion(from Laisk et al.-European)	Serum 25-Hydroxyvitamin D levels || id:ebi-a-GCST90000615	-9.84147e-05	0.00133987	0.941605
ebi-a-GCST90000615	Spontaneous abortion(from Laisk et al.-mix)	Serum 25-Hydroxyvitamin D levels || id:ebi-a-GCST90000615	-0.000447936	0.00200234	0.823498

## Sheet: Supplementary Table 5
id.exposure	outcome	exposure	method	Q	Q_df	Q_pval
ebi-a-GCST90000615	Spontaneous abortion(from FinnGen)	Serum 25-Hydroxyvitamin D levels || id:ebi-a-GCST90000615	MR Egger	112.784	106	0.307855
ebi-a-GCST90000615	Spontaneous abortion(from FinnGen)	Serum 25-Hydroxyvitamin D levels || id:ebi-a-GCST90000615	Inverse variance weighted	114.153	107	0.300191
ebi-a-GCST90000615	Spontaneous abortion(from Laisk et al.-European)	Serum 25-Hydroxyvitamin D levels || id:ebi-a-GCST90000615	MR Egger	105.295	93	0.180618
ebi-a-GCST90000615	Spontaneous abortion(from Laisk et al.-European)	Serum 25-Hydroxyvitamin D levels || id:ebi-a-GCST90000615	Inverse variance weighted	105.302	94	0.200025
ebi-a-GCST90000615	Spontaneous abortion(from Laisk et al.-mix)	Serum 25-Hydroxyvitamin D levels || id:ebi-a-GCST90000615	MR Egger	132.635	89	0.00187156
ebi-a-GCST90000615	Spontaneous abortion(from Laisk et al.-mix)	Serum 25-Hydroxyvitamin D levels || id:ebi-a-GCST90000615	Inverse variance weighted	132.71	90	0.00230366

## Sheet: Supplementary Table 6
exposure	outcome	id.exposure	samplesize	SNP	b	se	p
Serum 25-Hydroxyvitamin D levels || id:ebi-a-GCST90000615	Spontaneous abortion(from FinnGen)	ebi-a-GCST90000615	166528	rs10028494	0.029005	0.552789	0.958154
Serum 25-Hydroxyvitamin D levels || id:ebi-a-GCST90000615	Spontaneous abortion(from FinnGen)	ebi-a-GCST90000615	166528	rs10084913	-0.488018	0.844687	0.563433
Serum 25-Hydroxyvitamin D levels || id:ebi-a-GCST90000615	Spontaneous abortion(from FinnGen)	ebi-a-GCST90000615	166528	rs1047891	-1.25529	0.985112	0.202572
Serum 25-Hydroxyvitamin D levels || id:ebi-a-GCST90000615	Spontaneous abortion(from FinnGen)	ebi-a-GCST90000615	166528	rs10766281	-0.213591	0.834809	0.798062
Serum 25-Hydroxyvitamin D levels || id:ebi-a-GCST90000615	Spontaneous abortion(from FinnGen)	ebi-a-GCST90000615	166528	rs10822145	1.34558	0.916759	0.14217
Serum 25-Hydroxyvitamin D levels || id:ebi-a-GCST90000615	Spontaneous abortion(from FinnGen)	ebi-a-GCST90000615	166528	rs10859995	-0.426371	0.304876	0.161961
Serum 25-Hydroxyvitamin D levels || id:ebi-a-GCST90000615	Spontaneous abortion(from FinnGen)	ebi-a-GCST90000615	166528	rs10908469	0.251224	0.80369	0.754594
Serum 25-Hydroxyvitamin D levels || id:ebi-a-GCST90000615	Spontaneous abortion(from FinnGen)	ebi-a-GCST90000615	166528	rs11076175	0.372946	0.639294	0.559644
Serum 25-Hydroxyvitamin D levels || id:ebi-a-GCST90000615	Spontaneous abortion(from FinnGen)	ebi-a-GCST90000615	166528	rs11182428	0.686221	0.936278	0.463604
Serum 25-Hydroxyvitamin D levels || id:ebi-a-GCST90000615	Spontaneous abortion(from FinnGen)	ebi-a-GCST90000615	166528	rs113140528	0.0610376	0.374331	0.870473
Serum 25-Hydroxyvitamin D levels || id:ebi-a-GCST90000615	Spontaneous abortion(from FinnGen)	ebi-a-GCST90000615	166528	rs11542462	1.04716	0.853688	0.219963
Serum 25-Hydroxyvitamin D levels || id:ebi-a-GCST90000615	Spontaneous abortion(from FinnGen)	ebi-a-GCST90000615	166528	rs116970203	-0.181385	0.110097	0.0994572
Serum 25-Hydroxyvitamin D levels || id:ebi-a-GCST90000615	Spontaneous abortion(from FinnGen)	ebi-a-GCST90000615	166528	rs11751024	0.215703	0.936709	0.817876
Serum 25-Hydroxyvitamin D levels || id:ebi-a-GCST90000615	Spontaneous abortion(from FinnGen)	ebi-a-GCST90000615	166528	rs12056768	-0.455222	0.525582	0.386419
Serum 25-Hydroxyvitamin D levels || id:ebi-a-GCST90000615	Spontaneous abortion(from FinnGen)	ebi-a-GCST90000615	166528	rs12123821	0.404256	0.384009	0.292466
Serum 25-Hydroxyvitamin D levels || id:ebi-a-GCST90000615	Spontaneous abortion(from FinnGen)	ebi-a-GCST90000615	166528	rs12317268	0.138474	0.625108	0.824688
Serum 25-Hydroxyvitamin D levels || id:ebi-a-GCST90000615	Spontaneous abortion(from FinnGen)	ebi-a-GCST90000615	166528	rs12462826	0.507681	0.934999	0.587147
Serum 25-Hydroxyvitamin D levels || id:ebi-a-GCST90000615	Spontaneous abortion(from FinnGen)	ebi-a-GCST90000615	166528	rs1260326	0.769357	0.53944	0.153806
Serum 25-Hydroxyvitamin D levels || id:ebi-a-GCST90000615	Spontaneous abortion(from FinnGen)	ebi-a-GCST90000615	166528	rs12949853	0.457176	1.05256	0.664037
Serum 25-Hydroxyvitamin D levels || id:ebi-a-GCST90000615	Spontaneous abortion(from FinnGen)	ebi-a-GCST90000615	166528	rs13011615	0.890074	0.981514	0.364492
Serum 25-Hydroxyvitamin D levels || id:ebi-a-GCST90000615	Spontaneous abortion(from FinnGen)	ebi-a-GCST90000615	166528	rs13284054	-0.350876	1.00317	0.726513
Serum 25-Hydroxyvitamin D levels || id:ebi-a-GCST90000615	Spontaneous abortion(from FinnGen)	ebi-a-GCST90000615	166528	rs1352846	-0.0686018	0.0732188	0.348788
Serum 25-Hydroxyvitamin D levels || id:ebi-a-GCST90000615	Spontaneous abortion(from FinnGen)	ebi-a-GCST90000615	166528	rs142004400	-3.26609	1.19905	0.0064518
Serum 25-Hydroxyvitamin D levels || id:ebi-a-GCST90000615	Spontaneous abortion(from FinnGen)	ebi-a-GCST90000615	166528	rs142158911	-0.856174	0.712258	0.229342
Serum 25-Hydroxyvitamin D levels || id:ebi-a-GCST90000615	Spontaneous abortion(from FinnGen)	ebi-a-GCST90000615	166528	rs143069752	-0.518791	1.08712	0.633208
Serum 25-Hydroxyvitamin D levels || id:ebi-a-GCST90000615	Spontaneous abortion(from FinnGen)	ebi-a-GCST90000615	166528	rs1532085	0.486136	0.448883	0.278813
Serum 25-Hydroxyvitamin D levels || id:ebi-a-GCST90000615	Spontaneous abortion(from FinnGen)	ebi-a-GCST90000615	166528	rs1660818	-1.02461	0.797656	0.198959
Serum 25-Hydroxyvitamin D levels || id:ebi-a-GCST90000615	Spontaneous abortion(from FinnGen)	ebi-a-GCST90000615	166528	rs17144574	0.650919	0.91057	0.474703
Serum 25-Hydroxyvitamin D levels || id:ebi-a-GCST90000615	Spontaneous abortion(from FinnGen)	ebi-a-GCST90000615	166528	rs1800588	-0.018683	0.404136	0.963127
Serum 25-Hydroxyvitamin D levels || id:ebi-a-GCST90000615	Spontaneous abortion(from FinnGen)	ebi-a-GCST90000615	166528	rs1858889	-0.0681507	1.03905	0.947705
Serum 25-Hydroxyvitamin D levels || id:ebi-a-GCST90000615	Spontaneous abortion(from FinnGen)	ebi-a-GCST90000615	166528	rs189407772	0.399406	1.54679	0.79624
Serum 25-Hydroxyvitamin D levels || id:ebi-a-GCST90000615	Spontaneous abortion(from FinnGen)	ebi-a-GCST90000615	166528	rs1966478	0.0642761	1.0002	0.948761
Serum 25-Hydroxyvitamin D levels || id:ebi-a-GCST90000615	Spontaneous abortion(from FinnGen)	ebi-a-GCST90000615	166528	rs2012736	0.843532	0.45405	0.0631977
Serum 25-Hydroxyvitamin D levels || id:ebi-a-GCST90000615	Spontaneous abortion(from FinnGen)	ebi-a-GCST90000615	166528	rs2037511	-1.03604	0.921809	0.261048
Serum 25-Hydroxyvitamin D levels || id:ebi-a-GCST90000615	Spontaneous abortion(from FinnGen)	ebi-a-GCST90000615	166528	rs2074735	0.391218	0.594926	0.510801
Serum 25-Hydroxyvitamin D levels || id:ebi-a-GCST90000615	Spontaneous abortion(from FinnGen)	ebi-a-GCST90000615	166528	rs212100	-0.0812257	0.244847	0.740085
Serum 25-Hydroxyvitamin D levels || id:ebi-a-GCST90000615	Spontaneous abortion(from FinnGen)	ebi-a-GCST90000615	166528	rs2123930	0.704296	0.880431	0.423743
Serum 25-Hydroxyvitamin D levels || id:ebi-a-GCST90000615	Spontaneous abortion(from FinnGen)	ebi-a-GCST90000615	166528	rs2131925	-0.0969332	0.589084	0.869299
Serum 25-Hydroxyvitamin D levels || id:ebi-a-GCST90000615	Spontaneous abortion(from FinnGen)	ebi-a-GCST90000615	166528	rs2207132	0.0117392	0.610844	0.984667
Serum 25-Hydroxyvitamin D levels || id:ebi-a-GCST90000615	Spontaneous abortion(from FinnGen)	ebi-a-GCST90000615	166528	rs2229742	0.872895	0.733227	0.233856
Serum 25-Hydroxyvitamin D levels || id:ebi-a-GCST90000615	Spontaneous abortion(from FinnGen)	ebi-a-GCST90000615	166528	rs2276360	-0.112658	0.106397	0.289668
Serum 25-Hydroxyvitamin D levels || id:ebi-a-GCST90000615	Spontaneous abortion(from FinnGen)	ebi-a-GCST90000615	166528	rs2297991	-0.150712	1.01382	0.881824
Serum 25-Hydroxyvitamin D levels || id:ebi-a-GCST90000615	Spontaneous abortion(from FinnGen)	ebi-a-GCST90000615	166528	rs2346264	-0.822161	1.0782	0.445744
Serum 25-Hydroxyvitamin D levels || id:ebi-a-GCST90000615	Spontaneous abortion(from FinnGen)	ebi-a-GCST90000615	166528	rs2579309	-1.1271	1.07525	0.294536
Serum 25-Hydroxyvitamin D levels || id:ebi-a-GCST90000615	Spontaneous abortion(from FinnGen)	ebi-a-GCST90000615	166528	rs2608984	0.395035	0.674566	0.558135
Serum 25-Hydroxyvitamin D levels || id:ebi-a-GCST90000615	Spontaneous abortion(from FinnGen)	ebi-a-GCST90000615	166528	rs2642439	-0.728487	0.886063	0.410985
Serum 25-Hydroxyvitamin D levels || id:ebi-a-GCST90000615	Spontaneous abortion(from FinnGen)	ebi-a-GCST90000615	166528	rs2659007	-0.564171	1.01642	0.578854
Serum 25-Hydroxyvitamin D levels || id:ebi-a-GCST90000615	Spontaneous abortion(from FinnGen)	ebi-a-GCST90000615	166528	rs2756119	2.11508	0.976633	0.0303353
Serum 25-Hydroxyvitamin D levels || id:ebi-a-GCST90000615	Spontaneous abortion(from FinnGen)	ebi-a-GCST90000615	166528	rs2847500	-1.02586	0.739122	0.165154
Serum 25-Hydroxyvitamin D levels || id:ebi-a-GCST90000615	Spontaneous abortion(from FinnGen)	ebi-a-GCST90000615	166528	rs2952289	-0.836073	0.843367	0.321515
Serum 25-Hydroxyvitamin D levels || id:ebi-a-GCST90000615	Spontaneous abortion(from FinnGen)	ebi-a-GCST90000615	166528	rs33981819	-0.544613	1.02495	0.595171
Serum 25-Hydroxyvitamin D levels || id:ebi-a-GCST90000615	Spontaneous abortion(from FinnGen)	ebi-a-GCST90000615	166528	rs34177108	0.177317	1.17568	0.880117
Serum 25-Hydroxyvitamin D levels || id:ebi-a-GCST90000615	Spontaneous abortion(from FinnGen)	ebi-a-GCST90000615	166528	rs34186890	-0.701546	0.892107	0.431638
Serum 25-Hydroxyvitamin D levels || id:ebi-a-GCST90000615	Spontaneous abortion(from FinnGen)	ebi-a-GCST90000615	166528	rs34726834	-0.0335042	0.845166	0.968378
Serum 25-Hydroxyvitamin D levels || id:ebi-a-GCST90000615	Spontaneous abortion(from FinnGen)	ebi-a-GCST90000615	166528	rs35408430	0.984212	0.563036	0.0804565
Serum 25-Hydroxyvitamin D levels || id:ebi-a-GCST90000615	Spontaneous abortion(from FinnGen)	ebi-a-GCST90000615	166528	rs36037728	1.10162	0.728777	0.130636
Serum 25-Hydroxyvitamin D levels || id:ebi-a-GCST90000615	Spontaneous abortion(from FinnGen)	ebi-a-GCST90000615	166528	rs36102036	0.293386	0.360644	0.415929
Serum 25-Hydroxyvitamin D levels || id:ebi-a-GCST90000615	Spontaneous abortion(from FinnGen)	ebi-a-GCST90000615	166528	rs3814995	-0.152648	0.961646	0.873877
Serum 25-Hydroxyvitamin D levels || id:ebi-a-GCST90000615	Spontaneous abortion(from FinnGen)	ebi-a-GCST90000615	166528	rs3890624	-0.559676	1.08109	0.604671
Serum 25-Hydroxyvitamin D levels || id:ebi-a-GCST90000615	Spontaneous abortion(from FinnGen)	ebi-a-GCST90000615	166528	rs4121823	0.374979	0.849019	0.658734
Serum 25-Hydroxyvitamin D levels || id:ebi-a-GCST90000615	Spontaneous abortion(from FinnGen)	ebi-a-GCST90000615	166528	rs41301394	-0.991876	0.938423	0.29053
Serum 25-Hydroxyvitamin D levels || id:ebi-a-GCST90000615	Spontaneous abortion(from FinnGen)	ebi-a-GCST90000615	166528	rs429358	-0.330731	0.646408	0.6089
Serum 25-Hydroxyvitamin D levels || id:ebi-a-GCST90000615	Spontaneous abortion(from FinnGen)	ebi-a-GCST90000615	166528	rs4364259	-1.89791	0.846935	0.0250312
Serum 25-Hydroxyvitamin D levels || id:ebi-a-GCST90000615	Spontaneous abortion(from FinnGen)	ebi-a-GCST90000615	166528	rs4418728	-1.17472	0.950727	0.216609
Serum 25-Hydroxyvitamin D levels || id:ebi-a-GCST90000615	Spontaneous abortion(from FinnGen)	ebi-a-GCST90000615	166528	rs4616820	0.868532	0.940682	0.355851
Serum 25-Hydroxyvitamin D levels || id:ebi-a-GCST90000615	Spontaneous abortion(from FinnGen)	ebi-a-GCST90000615	166528	rs512083	1.51052	0.944533	0.10977
Serum 25-Hydroxyvitamin D levels || id:ebi-a-GCST90000615	Spontaneous abortion(from FinnGen)	ebi-a-GCST90000615	166528	rs57459725	1.44215	0.864298	0.0952012
Serum 25-Hydroxyvitamin D levels || id:ebi-a-GCST90000615	Spontaneous abortion(from FinnGen)	ebi-a-GCST90000615	166528	rs575976	-0.527484	0.804624	0.512104
Serum 25-Hydroxyvitamin D levels || id:ebi-a-GCST90000615	Spontaneous abortion(from FinnGen)	ebi-a-GCST90000615	166528	rs58387006	-0.40331	0.997893	0.686094
Serum 25-Hydroxyvitamin D levels || id:ebi-a-GCST90000615	Spontaneous abortion(from FinnGen)	ebi-a-GCST90000615	166528	rs6003465	0.641448	1.08898	0.555836
Serum 25-Hydroxyvitamin D levels || id:ebi-a-GCST90000615	Spontaneous abortion(from FinnGen)	ebi-a-GCST90000615	166528	rs61816766	0.389468	0.763451	0.609952
Serum 25-Hydroxyvitamin D levels || id:ebi-a-GCST90000615	Spontaneous abortion(from FinnGen)	ebi-a-GCST90000615	166528	rs62012775	-1.02439	0.835523	0.22018
Serum 25-Hydroxyvitamin D levels || id:ebi-a-GCST90000615	Spontaneous abortion(from FinnGen)	ebi-a-GCST90000615	166528	rs62115743	-0.451742	0.702438	0.520155
Serum 25-Hydroxyvitamin D levels || id:ebi-a-GCST90000615	Spontaneous abortion(from FinnGen)	ebi-a-GCST90000615	166528	rs6547409	0.533068	0.776669	0.492491
Serum 25-Hydroxyvitamin D levels || id:ebi-a-GCST90000615	Spontaneous abortion(from FinnGen)	ebi-a-GCST90000615	166528	rs6671730	0.335776	0.761833	0.659396
Serum 25-Hydroxyvitamin D levels || id:ebi-a-GCST90000615	Spontaneous abortion(from FinnGen)	ebi-a-GCST90000615	166528	rs6672758	-0.703196	0.814811	0.388127
Serum 25-Hydroxyvitamin D levels || id:ebi-a-GCST90000615	Spontaneous abortion(from FinnGen)	ebi-a-GCST90000615	166528	rs6723486	0.937701	1.042	0.36817
Serum 25-Hydroxyvitamin D levels || id:ebi-a-GCST90000615	Spontaneous abortion(from FinnGen)	ebi-a-GCST90000615	166528	rs6724965	-1.05591	0.848299	0.213226
Serum 25-Hydroxyvitamin D levels || id:ebi-a-GCST90000615	Spontaneous abortion(from FinnGen)	ebi-a-GCST90000615	166528	rs6834488	0.43781	0.840791	0.602567
Serum 25-Hydroxyvitamin D levels || id:ebi-a-GCST90000615	Spontaneous abortion(from FinnGen)	ebi-a-GCST90000615	166528	rs7128011	0.244011	0.159624	0.126348
Serum 25-Hydroxyvitamin D levels || id:ebi-a-GCST90000615	Spontaneous abortion(from FinnGen)	ebi-a-GCST90000615	166528	rs72834856	-0.252754	1.00898	0.802197
Serum 25-Hydroxyvitamin D levels || id:ebi-a-GCST90000615	Spontaneous abortion(from FinnGen)	ebi-a-GCST90000615	166528	rs73413596	1.76311	1.03921	0.0897736
Serum 25-Hydroxyvitamin D levels || id:ebi-a-GCST90000615	Spontaneous abortion(from FinnGen)	ebi-a-GCST90000615	166528	rs7522116	0.0195029	0.936226	0.98338
Serum 25-Hydroxyvitamin D levels || id:ebi-a-GCST90000615	Spontaneous abortion(from FinnGen)	ebi-a-GCST90000615	166528	rs7528419	0.97329	0.700314	0.164593
Serum 25-Hydroxyvitamin D levels || id:ebi-a-GCST90000615	Spontaneous abortion(from FinnGen)	ebi-a-GCST90000615	166528	rs7569755	0.0953633	1.06509	0.928656
Serum 25-Hydroxyvitamin D levels || id:ebi-a-GCST90000615	Spontaneous abortion(from FinnGen)	ebi-a-GCST90000615	166528	rs77037130	0.257496	0.684648	0.706843
Serum 25-Hydroxyvitamin D levels || id:ebi-a-GCST90000615	Spontaneous abortion(from FinnGen)	ebi-a-GCST90000615	166528	rs77924615	-0.882835	0.960367	0.357956
Serum 25-Hydroxyvitamin D levels || id:ebi-a-GCST90000615	Spontaneous abortion(from FinnGen)	ebi-a-GCST90000615	166528	rs78649910	0.741404	0.913625	0.417081
Serum 25-Hydroxyvitamin D levels || id:ebi-a-GCST90000615	Spontaneous abortion(from FinnGen)	ebi-a-GCST90000615	166528	rs79598313	-0.982408	0.842143	0.243389
Serum 25-Hydroxyvitamin D levels || id:ebi-a-GCST90000615	Spontaneous abortion(from FinnGen)	ebi-a-GCST90000615	166528	rs79687284	-1.4539	1.48546	0.327703
Serum 25-Hydroxyvitamin D levels || id:ebi-a-GCST90000615	Spontaneous abortion(from FinnGen)	ebi-a-GCST90000615	166528	rs8018720	0.328336	0.423163	0.437802
Serum 25-Hydroxyvitamin D levels || id:ebi-a-GCST90000615	Spontaneous abortion(from FinnGen)	ebi-a-GCST90000615	166528	rs804281	1.44999	0.793437	0.0676272
Serum 25-Hydroxyvitamin D levels || id:ebi-a-GCST90000615	Spontaneous abortion(from FinnGen)	ebi-a-GCST90000615	166528	rs8063565	-1.38295	1.03146	0.179996
Serum 25-Hydroxyvitamin D levels || id:ebi-a-GCST90000615	Spontaneous abortion(from FinnGen)	ebi-a-GCST90000615	166528	rs8091117	-0.947017	0.855501	0.268306
Serum 25-Hydroxyvitamin D levels || id:ebi-a-GCST90000615	Spontaneous abortion(from FinnGen)	ebi-a-GCST90000615	166528	rs8121940	0.0355223	0.361701	0.921766
Serum 25-Hydroxyvitamin D levels || id:ebi-a-GCST90000615	Spontaneous abortion(from FinnGen)	ebi-a-GCST90000615	166528	rs8181687	2.16296	0.997948	0.0302034
Serum 25-Hydroxyvitamin D levels || id:ebi-a-GCST90000615	Spontaneous abortion(from FinnGen)	ebi-a-GCST90000615	166528	rs9409266	0.161799	0.833008	0.845992
Serum 25-Hydroxyvitamin D levels || id:ebi-a-GCST90000615	Spontaneous abortion(from FinnGen)	ebi-a-GCST90000615	166528	rs9467550	-0.106736	0.964875	0.911916
Serum 25-Hydroxyvitamin D levels || id:ebi-a-GCST90000615	Spontaneous abortion(from FinnGen)	ebi-a-GCST90000615	166528	rs9476310	-0.951422	0.985985	0.334572
Serum 25-Hydroxyvitamin D levels || id:ebi-a-GCST90000615	Spontaneous abortion(from FinnGen)	ebi-a-GCST90000615	166528	rs964184	0.260109	0.380375	0.494087
Serum 25-Hydroxyvitamin D levels || id:ebi-a-GCST90000615	Spontaneous abortion(from FinnGen)	ebi-a-GCST90000615	166528	rs113642272	-1.50186	0.650655	0.0209869
Serum 25-Hydroxyvitamin D levels || id:ebi-a-GCST90000615	Spontaneous abortion(from FinnGen)	ebi-a-GCST90000615	166528	rs7784802	1.02383	0.936178	0.274119
Serum 25-Hydroxyvitamin D levels || id:ebi-a-GCST90000615	Spontaneous abortion(from FinnGen)	ebi-a-GCST90000615	166528	rs532436	0.671561	0.844211	0.426329
Serum 25-Hydroxyvitamin D levels || id:ebi-a-GCST90000615	Spontaneous abortion(from FinnGen)	ebi-a-GCST90000615	166528	rs3925446	-0.137426	0.788748	0.861682
Serum 25-Hydroxyvitamin D levels || id:ebi-a-GCST90000615	Spontaneous abortion(from FinnGen)	ebi-a-GCST90000615	166528	rs2171427	-0.318184	1.03336	0.758149
Serum 25-Hydroxyvitamin D levels || id:ebi-a-GCST90000615	Spontaneous abortion(from FinnGen)	ebi-a-GCST90000615	166528	rs61003750	0.520019	1.07108	0.627314
Serum 25-Hydroxyvitamin D levels || id:ebi-a-GCST90000615	Spontaneous abortion(from FinnGen)	ebi-a-GCST90000615	166528	rs1841850	1.08207	0.534098	0.0427678
Serum 25-Hydroxyvitamin D levels || id:ebi-a-GCST90000615	Spontaneous abortion(from FinnGen)	ebi-a-GCST90000615	166528	rs115621755	-0.704493	0.92733	0.447434
Serum 25-Hydroxyvitamin D levels || id:ebi-a-GCST90000615	Spontaneous abortion(from FinnGen)	ebi-a-GCST90000615	166528	All - Inverse variance weighted	-0.0218717	0.0415706	0.598796
Serum 25-Hydroxyvitamin D levels || id:ebi-a-GCST90000615	Spontaneous abortion(from FinnGen)	ebi-a-GCST90000615	166528	All - MR Egger	-0.0635311	0.0554288	0.254303

## Sheet: Supplementary Table 7
exposure	outcome	id.exposure	samplesize	SNP	b	se	p
Serum 25-Hydroxyvitamin D levels || id:ebi-a-GCST90000615	Spontaneous abortion(from Laisk et al.-European)	ebi-a-GCST90000615	224105	rs1047891	0.0955916	0.629312	0.879267
Serum 25-Hydroxyvitamin D levels || id:ebi-a-GCST90000615	Spontaneous abortion(from Laisk et al.-European)	ebi-a-GCST90000615	224105	rs11076175	1.02177	0.404537	0.0115444
Serum 25-Hydroxyvitamin D levels || id:ebi-a-GCST90000615	Spontaneous abortion(from Laisk et al.-European)	ebi-a-GCST90000615	224105	rs113140528	-0.143359	0.292818	0.624429
Serum 25-Hydroxyvitamin D levels || id:ebi-a-GCST90000615	Spontaneous abortion(from Laisk et al.-European)	ebi-a-GCST90000615	224105	rs11542462	-0.374157	0.503176	0.457125
Serum 25-Hydroxyvitamin D levels || id:ebi-a-GCST90000615	Spontaneous abortion(from Laisk et al.-European)	ebi-a-GCST90000615	224105	rs116970203	-0.084424	0.0607959	0.16494
Serum 25-Hydroxyvitamin D levels || id:ebi-a-GCST90000615	Spontaneous abortion(from Laisk et al.-European)	ebi-a-GCST90000615	224105	rs12056768	-0.0455602	0.337145	0.892505
Serum 25-Hydroxyvitamin D levels || id:ebi-a-GCST90000615	Spontaneous abortion(from Laisk et al.-European)	ebi-a-GCST90000615	224105	rs12123821	-0.134663	0.230481	0.559039
Serum 25-Hydroxyvitamin D levels || id:ebi-a-GCST90000615	Spontaneous abortion(from Laisk et al.-European)	ebi-a-GCST90000615	224105	rs12317268	-0.581604	0.489517	0.234787
Serum 25-Hydroxyvitamin D levels || id:ebi-a-GCST90000615	Spontaneous abortion(from Laisk et al.-European)	ebi-a-GCST90000615	224105	rs12462826	2.15754	1.88308	0.251899
Serum 25-Hydroxyvitamin D levels || id:ebi-a-GCST90000615	Spontaneous abortion(from Laisk et al.-European)	ebi-a-GCST90000615	224105	rs12949853	-0.297899	0.644294	0.643819
Serum 25-Hydroxyvitamin D levels || id:ebi-a-GCST90000615	Spontaneous abortion(from Laisk et al.-European)	ebi-a-GCST90000615	224105	rs13011615	-0.365594	0.630945	0.562293
Serum 25-Hydroxyvitamin D levels || id:ebi-a-GCST90000615	Spontaneous abortion(from Laisk et al.-European)	ebi-a-GCST90000615	224105	rs13284054	-0.565897	0.614403	0.357023
Serum 25-Hydroxyvitamin D levels || id:ebi-a-GCST90000615	Spontaneous abortion(from Laisk et al.-European)	ebi-a-GCST90000615	224105	rs142158911	-1.04983	0.434928	0.0157874
Serum 25-Hydroxyvitamin D levels || id:ebi-a-GCST90000615	Spontaneous abortion(from Laisk et al.-European)	ebi-a-GCST90000615	224105	rs17144574	0.445609	0.563565	0.42912
Serum 25-Hydroxyvitamin D levels || id:ebi-a-GCST90000615	Spontaneous abortion(from Laisk et al.-European)	ebi-a-GCST90000615	224105	rs1858889	-0.906871	0.655461	0.166493
Serum 25-Hydroxyvitamin D levels || id:ebi-a-GCST90000615	Spontaneous abortion(from Laisk et al.-European)	ebi-a-GCST90000615	224105	rs189407772	0.0113	0.470833	0.980853
Serum 25-Hydroxyvitamin D levels || id:ebi-a-GCST90000615	Spontaneous abortion(from Laisk et al.-European)	ebi-a-GCST90000615	224105	rs2012736	0.195053	0.286354	0.495771
Serum 25-Hydroxyvitamin D levels || id:ebi-a-GCST90000615	Spontaneous abortion(from Laisk et al.-European)	ebi-a-GCST90000615	224105	rs2123930	0.418025	0.573898	0.466372
Serum 25-Hydroxyvitamin D levels || id:ebi-a-GCST90000615	Spontaneous abortion(from Laisk et al.-European)	ebi-a-GCST90000615	224105	rs2131925	-0.11695	0.346351	0.735618
Serum 25-Hydroxyvitamin D levels || id:ebi-a-GCST90000615	Spontaneous abortion(from Laisk et al.-European)	ebi-a-GCST90000615	224105	rs2207132	0.157845	0.533052	0.767141
Serum 25-Hydroxyvitamin D levels || id:ebi-a-GCST90000615	Spontaneous abortion(from Laisk et al.-European)	ebi-a-GCST90000615	224105	rs2229742	-0.31826	0.481368	0.508512
Serum 25-Hydroxyvitamin D levels || id:ebi-a-GCST90000615	Spontaneous abortion(from Laisk et al.-European)	ebi-a-GCST90000615	224105	rs2608984	-0.407434	0.469747	0.385752
Serum 25-Hydroxyvitamin D levels || id:ebi-a-GCST90000615	Spontaneous abortion(from Laisk et al.-European)	ebi-a-GCST90000615	224105	rs2952289	0.553828	0.514668	0.281888
Serum 25-Hydroxyvitamin D levels || id:ebi-a-GCST90000615	Spontaneous abortion(from Laisk et al.-European)	ebi-a-GCST90000615	224105	rs33981819	1.04239	0.65038	0.108992
Serum 25-Hydroxyvitamin D levels || id:ebi-a-GCST90000615	Spontaneous abortion(from Laisk et al.-European)	ebi-a-GCST90000615	224105	rs34726834	-0.68824	0.561283	0.220127
Serum 25-Hydroxyvitamin D levels || id:ebi-a-GCST90000615	Spontaneous abortion(from Laisk et al.-European)	ebi-a-GCST90000615	224105	rs35408430	0.689099	0.360957	0.0562504
Serum 25-Hydroxyvitamin D levels || id:ebi-a-GCST90000615	Spontaneous abortion(from Laisk et al.-European)	ebi-a-GCST90000615	224105	rs36037728	0.726053	0.395258	0.0662232
Serum 25-Hydroxyvitamin D levels || id:ebi-a-GCST90000615	Spontaneous abortion(from Laisk et al.-European)	ebi-a-GCST90000615	224105	rs3890624	-1.54343	0.674141	0.0220518
Serum 25-Hydroxyvitamin D levels || id:ebi-a-GCST90000615	Spontaneous abortion(from Laisk et al.-European)	ebi-a-GCST90000615	224105	rs429358	-0.103456	0.439689	0.81398
Serum 25-Hydroxyvitamin D levels || id:ebi-a-GCST90000615	Spontaneous abortion(from Laisk et al.-European)	ebi-a-GCST90000615	224105	rs4364259	-0.242326	0.557349	0.66372
Serum 25-Hydroxyvitamin D levels || id:ebi-a-GCST90000615	Spontaneous abortion(from Laisk et al.-European)	ebi-a-GCST90000615	224105	rs575976	-0.0834392	0.609748	0.891156
Serum 25-Hydroxyvitamin D levels || id:ebi-a-GCST90000615	Spontaneous abortion(from Laisk et al.-European)	ebi-a-GCST90000615	224105	rs6003465	-0.629258	0.662818	0.342434
Serum 25-Hydroxyvitamin D levels || id:ebi-a-GCST90000615	Spontaneous abortion(from Laisk et al.-European)	ebi-a-GCST90000615	224105	rs61816766	-0.0311917	0.258775	0.904059
Serum 25-Hydroxyvitamin D levels || id:ebi-a-GCST90000615	Spontaneous abortion(from Laisk et al.-European)	ebi-a-GCST90000615	224105	rs62115743	0.568381	0.502798	0.258293
Serum 25-Hydroxyvitamin D levels || id:ebi-a-GCST90000615	Spontaneous abortion(from Laisk et al.-European)	ebi-a-GCST90000615	224105	rs6671730	1.17764	0.496196	0.0176283
Serum 25-Hydroxyvitamin D levels || id:ebi-a-GCST90000615	Spontaneous abortion(from Laisk et al.-European)	ebi-a-GCST90000615	224105	rs6724965	0.669376	0.57892	0.247579
Serum 25-Hydroxyvitamin D levels || id:ebi-a-GCST90000615	Spontaneous abortion(from Laisk et al.-European)	ebi-a-GCST90000615	224105	rs72834856	0.0678029	0.605989	0.910912
Serum 25-Hydroxyvitamin D levels || id:ebi-a-GCST90000615	Spontaneous abortion(from Laisk et al.-European)	ebi-a-GCST90000615	224105	rs73413596	-0.501088	0.602148	0.405314
Serum 25-Hydroxyvitamin D levels || id:ebi-a-GCST90000615	Spontaneous abortion(from Laisk et al.-European)	ebi-a-GCST90000615	224105	rs7528419	0.159405	0.438363	0.71613
Serum 25-Hydroxyvitamin D levels || id:ebi-a-GCST90000615	Spontaneous abortion(from Laisk et al.-European)	ebi-a-GCST90000615	224105	rs77037130	0.569049	0.431187	0.186926
Serum 25-Hydroxyvitamin D levels || id:ebi-a-GCST90000615	Spontaneous abortion(from Laisk et al.-European)	ebi-a-GCST90000615	224105	rs7784802	0.333655	0.580269	0.565291
Serum 25-Hydroxyvitamin D levels || id:ebi-a-GCST90000615	Spontaneous abortion(from Laisk et al.-European)	ebi-a-GCST90000615	224105	rs77924615	-0.172555	0.641906	0.78807
Serum 25-Hydroxyvitamin D levels || id:ebi-a-GCST90000615	Spontaneous abortion(from Laisk et al.-European)	ebi-a-GCST90000615	224105	rs8091117	-0.043755	0.580748	0.939942
Serum 25-Hydroxyvitamin D levels || id:ebi-a-GCST90000615	Spontaneous abortion(from Laisk et al.-European)	ebi-a-GCST90000615	224105	rs8121940	-0.238626	0.24658	0.333173
Serum 25-Hydroxyvitamin D levels || id:ebi-a-GCST90000615	Spontaneous abortion(from Laisk et al.-European)	ebi-a-GCST90000615	224105	rs9409266	-0.45647	1.5107	0.762531
Serum 25-Hydroxyvitamin D levels || id:ebi-a-GCST90000615	Spontaneous abortion(from Laisk et al.-European)	ebi-a-GCST90000615	224105	rs9467550	-0.296367	0.635072	0.640738
Serum 25-Hydroxyvitamin D levels || id:ebi-a-GCST90000615	Spontaneous abortion(from Laisk et al.-European)	ebi-a-GCST90000615	224105	rs964184	-0.00463087	0.247752	0.985087
Serum 25-Hydroxyvitamin D levels || id:ebi-a-GCST90000615	Spontaneous abortion(from Laisk et al.-European)	ebi-a-GCST90000615	224105	rs79687284	-0.886819	0.734503	0.227288
Serum 25-Hydroxyvitamin D levels || id:ebi-a-GCST90000615	Spontaneous abortion(from Laisk et al.-European)	ebi-a-GCST90000615	224105	rs6672758	-1.57151	0.565245	0.00543221
Serum 25-Hydroxyvitamin D levels || id:ebi-a-GCST90000615	Spontaneous abortion(from Laisk et al.-European)	ebi-a-GCST90000615	224105	rs512083	-0.139324	0.598272	0.815857
Serum 25-Hydroxyvitamin D levels || id:ebi-a-GCST90000615	Spontaneous abortion(from Laisk et al.-European)	ebi-a-GCST90000615	224105	rs10908469	0.43423	0.522335	0.40579
Serum 25-Hydroxyvitamin D levels || id:ebi-a-GCST90000615	Spontaneous abortion(from Laisk et al.-European)	ebi-a-GCST90000615	224105	rs7522116	-0.182415	0.594832	0.759097
Serum 25-Hydroxyvitamin D levels || id:ebi-a-GCST90000615	Spontaneous abortion(from Laisk et al.-European)	ebi-a-GCST90000615	224105	rs79598313	0.380846	0.642847	0.553558
Serum 25-Hydroxyvitamin D levels || id:ebi-a-GCST90000615	Spontaneous abortion(from Laisk et al.-European)	ebi-a-GCST90000615	224105	rs1260326	-0.552012	0.33833	0.102768
Serum 25-Hydroxyvitamin D levels || id:ebi-a-GCST90000615	Spontaneous abortion(from Laisk et al.-European)	ebi-a-GCST90000615	224105	rs6723486	-0.332815	0.674624	0.621777
Serum 25-Hydroxyvitamin D levels || id:ebi-a-GCST90000615	Spontaneous abortion(from Laisk et al.-European)	ebi-a-GCST90000615	224105	rs7569755	2.40977	2.55329	0.345279
Serum 25-Hydroxyvitamin D levels || id:ebi-a-GCST90000615	Spontaneous abortion(from Laisk et al.-European)	ebi-a-GCST90000615	224105	rs58387006	-0.925831	0.641521	0.148969
Serum 25-Hydroxyvitamin D levels || id:ebi-a-GCST90000615	Spontaneous abortion(from Laisk et al.-European)	ebi-a-GCST90000615	224105	rs34186890	0.753705	0.553606	0.173373
Serum 25-Hydroxyvitamin D levels || id:ebi-a-GCST90000615	Spontaneous abortion(from Laisk et al.-European)	ebi-a-GCST90000615	224105	rs113642272	1.01463	0.387498	0.00883377
Serum 25-Hydroxyvitamin D levels || id:ebi-a-GCST90000615	Spontaneous abortion(from Laisk et al.-European)	ebi-a-GCST90000615	224105	rs10028494	-0.0569233	0.316636	0.857329
Serum 25-Hydroxyvitamin D levels || id:ebi-a-GCST90000615	Spontaneous abortion(from Laisk et al.-European)	ebi-a-GCST90000615	224105	rs6834488	0.157193	0.505751	0.755944
Serum 25-Hydroxyvitamin D levels || id:ebi-a-GCST90000615	Spontaneous abortion(from Laisk et al.-European)	ebi-a-GCST90000615	224105	rs4616820	0.0486409	0.599904	0.935377
Serum 25-Hydroxyvitamin D levels || id:ebi-a-GCST90000615	Spontaneous abortion(from Laisk et al.-European)	ebi-a-GCST90000615	224105	rs2579309	-0.58103	0.629085	0.355689
Serum 25-Hydroxyvitamin D levels || id:ebi-a-GCST90000615	Spontaneous abortion(from Laisk et al.-European)	ebi-a-GCST90000615	224105	rs36102036	-0.269633	0.228151	0.237278
Serum 25-Hydroxyvitamin D levels || id:ebi-a-GCST90000615	Spontaneous abortion(from Laisk et al.-European)	ebi-a-GCST90000615	224105	rs1352846	0.0227542	0.0413713	0.582319
Serum 25-Hydroxyvitamin D levels || id:ebi-a-GCST90000615	Spontaneous abortion(from Laisk et al.-European)	ebi-a-GCST90000615	224105	rs10084913	-0.224758	0.577948	0.697358
Serum 25-Hydroxyvitamin D levels || id:ebi-a-GCST90000615	Spontaneous abortion(from Laisk et al.-European)	ebi-a-GCST90000615	224105	rs78649910	-0.889767	0.610422	0.144943
Serum 25-Hydroxyvitamin D levels || id:ebi-a-GCST90000615	Spontaneous abortion(from Laisk et al.-European)	ebi-a-GCST90000615	224105	rs1966478	-0.372346	0.663747	0.574814
Serum 25-Hydroxyvitamin D levels || id:ebi-a-GCST90000615	Spontaneous abortion(from Laisk et al.-European)	ebi-a-GCST90000615	224105	rs2346264	-0.979565	0.605426	0.105667
Serum 25-Hydroxyvitamin D levels || id:ebi-a-GCST90000615	Spontaneous abortion(from Laisk et al.-European)	ebi-a-GCST90000615	224105	rs41301394	-0.435927	0.634075	0.491768
Serum 25-Hydroxyvitamin D levels || id:ebi-a-GCST90000615	Spontaneous abortion(from Laisk et al.-European)	ebi-a-GCST90000615	224105	rs57459725	0.00566203	0.605838	0.992543
Serum 25-Hydroxyvitamin D levels || id:ebi-a-GCST90000615	Spontaneous abortion(from Laisk et al.-European)	ebi-a-GCST90000615	224105	rs532436	-0.688576	0.547329	0.208368
Serum 25-Hydroxyvitamin D levels || id:ebi-a-GCST90000615	Spontaneous abortion(from Laisk et al.-European)	ebi-a-GCST90000615	224105	rs10822145	0.651932	0.580378	0.261315
Serum 25-Hydroxyvitamin D levels || id:ebi-a-GCST90000615	Spontaneous abortion(from Laisk et al.-European)	ebi-a-GCST90000615	224105	rs2297991	3.69721	1.74475	0.0340864
Serum 25-Hydroxyvitamin D levels || id:ebi-a-GCST90000615	Spontaneous abortion(from Laisk et al.-European)	ebi-a-GCST90000615	224105	rs3925446	-0.141437	0.541152	0.793812
Serum 25-Hydroxyvitamin D levels || id:ebi-a-GCST90000615	Spontaneous abortion(from Laisk et al.-European)	ebi-a-GCST90000615	224105	rs2276360	-0.0378494	0.0784024	0.629267
Serum 25-Hydroxyvitamin D levels || id:ebi-a-GCST90000615	Spontaneous abortion(from Laisk et al.-European)	ebi-a-GCST90000615	224105	rs7128011	0.055736	0.274699	0.839214
Serum 25-Hydroxyvitamin D levels || id:ebi-a-GCST90000615	Spontaneous abortion(from Laisk et al.-European)	ebi-a-GCST90000615	224105	rs10766281	-0.161837	0.5373	0.763258
Serum 25-Hydroxyvitamin D levels || id:ebi-a-GCST90000615	Spontaneous abortion(from Laisk et al.-European)	ebi-a-GCST90000615	224105	rs11182428	0.0485873	0.591146	0.934494
Serum 25-Hydroxyvitamin D levels || id:ebi-a-GCST90000615	Spontaneous abortion(from Laisk et al.-European)	ebi-a-GCST90000615	224105	rs8181687	0.957609	0.632706	0.130149
Serum 25-Hydroxyvitamin D levels || id:ebi-a-GCST90000615	Spontaneous abortion(from Laisk et al.-European)	ebi-a-GCST90000615	224105	rs10859995	-0.135181	0.185248	0.465555
Serum 25-Hydroxyvitamin D levels || id:ebi-a-GCST90000615	Spontaneous abortion(from Laisk et al.-European)	ebi-a-GCST90000615	224105	rs2171427	-0.292016	0.655414	0.655926
Serum 25-Hydroxyvitamin D levels || id:ebi-a-GCST90000615	Spontaneous abortion(from Laisk et al.-European)	ebi-a-GCST90000615	224105	rs8018720	-0.0104265	0.252843	0.967107
Serum 25-Hydroxyvitamin D levels || id:ebi-a-GCST90000615	Spontaneous abortion(from Laisk et al.-European)	ebi-a-GCST90000615	224105	rs2756119	0.508693	0.623559	0.414621
Serum 25-Hydroxyvitamin D levels || id:ebi-a-GCST90000615	Spontaneous abortion(from Laisk et al.-European)	ebi-a-GCST90000615	224105	rs142004400	-0.571662	0.613785	0.351661
Serum 25-Hydroxyvitamin D levels || id:ebi-a-GCST90000615	Spontaneous abortion(from Laisk et al.-European)	ebi-a-GCST90000615	224105	rs62012775	-0.0368933	0.584144	0.949641
Serum 25-Hydroxyvitamin D levels || id:ebi-a-GCST90000615	Spontaneous abortion(from Laisk et al.-European)	ebi-a-GCST90000615	224105	rs1800588	-0.357616	0.269727	0.184892
Serum 25-Hydroxyvitamin D levels || id:ebi-a-GCST90000615	Spontaneous abortion(from Laisk et al.-European)	ebi-a-GCST90000615	224105	rs1532085	0.226777	0.288275	0.431477
Serum 25-Hydroxyvitamin D levels || id:ebi-a-GCST90000615	Spontaneous abortion(from Laisk et al.-European)	ebi-a-GCST90000615	224105	rs8063565	0.47039	0.673144	0.48468
Serum 25-Hydroxyvitamin D levels || id:ebi-a-GCST90000615	Spontaneous abortion(from Laisk et al.-European)	ebi-a-GCST90000615	224105	rs34177108	0.488285	0.699875	0.485381
Serum 25-Hydroxyvitamin D levels || id:ebi-a-GCST90000615	Spontaneous abortion(from Laisk et al.-European)	ebi-a-GCST90000615	224105	rs61003750	0.481772	2.28426	0.832958
Serum 25-Hydroxyvitamin D levels || id:ebi-a-GCST90000615	Spontaneous abortion(from Laisk et al.-European)	ebi-a-GCST90000615	224105	rs2037511	0.522371	0.581064	0.368658
Serum 25-Hydroxyvitamin D levels || id:ebi-a-GCST90000615	Spontaneous abortion(from Laisk et al.-European)	ebi-a-GCST90000615	224105	rs212100	-0.140028	0.152205	0.357573
Serum 25-Hydroxyvitamin D levels || id:ebi-a-GCST90000615	Spontaneous abortion(from Laisk et al.-European)	ebi-a-GCST90000615	224105	rs1841850	-0.0250377	0.404181	0.950605
Serum 25-Hydroxyvitamin D levels || id:ebi-a-GCST90000615	Spontaneous abortion(from Laisk et al.-European)	ebi-a-GCST90000615	224105	rs115621755	-0.0712758	0.625643	0.909298
Serum 25-Hydroxyvitamin D levels || id:ebi-a-GCST90000615	Spontaneous abortion(from Laisk et al.-European)	ebi-a-GCST90000615	224105	All - Inverse variance weighted	-0.0248974	0.0271085	0.358391
Serum 25-Hydroxyvitamin D levels || id:ebi-a-GCST90000615	Spontaneous abortion(from Laisk et al.-European)	ebi-a-GCST90000615	224105	All - MR Egger	-0.0232789	0.0350472	0.508196

## Sheet: Supplementary Table 8
exposure	outcome	id.exposure	samplesize	SNP	b	se	p
Serum 25-Hydroxyvitamin D levels || id:ebi-a-GCST90000615	Spontaneous abortion(from Laisk et al.-mix)	ebi-a-GCST90000615	428523	rs1047891	1.0016	0.886557	0.258575
Serum 25-Hydroxyvitamin D levels || id:ebi-a-GCST90000615	Spontaneous abortion(from Laisk et al.-mix)	ebi-a-GCST90000615	428523	rs11076175	-1.09003	0.371858	0.00337543
Serum 25-Hydroxyvitamin D levels || id:ebi-a-GCST90000615	Spontaneous abortion(from Laisk et al.-mix)	ebi-a-GCST90000615	428523	rs113140528	-0.0342569	0.294235	0.907314
Serum 25-Hydroxyvitamin D levels || id:ebi-a-GCST90000615	Spontaneous abortion(from Laisk et al.-mix)	ebi-a-GCST90000615	428523	rs11542462	0.14332	1.24236	0.908159
Serum 25-Hydroxyvitamin D levels || id:ebi-a-GCST90000615	Spontaneous abortion(from Laisk et al.-mix)	ebi-a-GCST90000615	428523	rs116970203	0.132376	0.263332	0.615178
Serum 25-Hydroxyvitamin D levels || id:ebi-a-GCST90000615	Spontaneous abortion(from Laisk et al.-mix)	ebi-a-GCST90000615	428523	rs12056768	0.725049	0.510565	0.155581
Serum 25-Hydroxyvitamin D levels || id:ebi-a-GCST90000615	Spontaneous abortion(from Laisk et al.-mix)	ebi-a-GCST90000615	428523	rs12123821	4.24426	3.04752	0.163712
Serum 25-Hydroxyvitamin D levels || id:ebi-a-GCST90000615	Spontaneous abortion(from Laisk et al.-mix)	ebi-a-GCST90000615	428523	rs12317268	-0.171239	0.532056	0.747571
Serum 25-Hydroxyvitamin D levels || id:ebi-a-GCST90000615	Spontaneous abortion(from Laisk et al.-mix)	ebi-a-GCST90000615	428523	rs12462826	-1.89836	1.56186	0.224195
Serum 25-Hydroxyvitamin D levels || id:ebi-a-GCST90000615	Spontaneous abortion(from Laisk et al.-mix)	ebi-a-GCST90000615	428523	rs13011615	0.878068	0.993095	0.376602
Serum 25-Hydroxyvitamin D levels || id:ebi-a-GCST90000615	Spontaneous abortion(from Laisk et al.-mix)	ebi-a-GCST90000615	428523	rs13284054	-0.143051	0.729733	0.844585
Serum 25-Hydroxyvitamin D levels || id:ebi-a-GCST90000615	Spontaneous abortion(from Laisk et al.-mix)	ebi-a-GCST90000615	428523	rs142158911	0.759425	0.69167	0.272223
Serum 25-Hydroxyvitamin D levels || id:ebi-a-GCST90000615	Spontaneous abortion(from Laisk et al.-mix)	ebi-a-GCST90000615	428523	rs17144574	0.161391	0.977503	0.868861
Serum 25-Hydroxyvitamin D levels || id:ebi-a-GCST90000615	Spontaneous abortion(from Laisk et al.-mix)	ebi-a-GCST90000615	428523	rs1858889	1.10908	0.688442	0.107178
Serum 25-Hydroxyvitamin D levels || id:ebi-a-GCST90000615	Spontaneous abortion(from Laisk et al.-mix)	ebi-a-GCST90000615	428523	rs2012736	-0.310644	0.278635	0.264902
Serum 25-Hydroxyvitamin D levels || id:ebi-a-GCST90000615	Spontaneous abortion(from Laisk et al.-mix)	ebi-a-GCST90000615	428523	rs2123930	0.852303	0.734228	0.245718
Serum 25-Hydroxyvitamin D levels || id:ebi-a-GCST90000615	Spontaneous abortion(from Laisk et al.-mix)	ebi-a-GCST90000615	428523	rs2131925	0.584667	0.343154	0.0884182
Serum 25-Hydroxyvitamin D levels || id:ebi-a-GCST90000615	Spontaneous abortion(from Laisk et al.-mix)	ebi-a-GCST90000615	428523	rs2229742	0.00753042	1.64342	0.996344
Serum 25-Hydroxyvitamin D levels || id:ebi-a-GCST90000615	Spontaneous abortion(from Laisk et al.-mix)	ebi-a-GCST90000615	428523	rs2608984	0.598064	0.369274	0.105325
Serum 25-Hydroxyvitamin D levels || id:ebi-a-GCST90000615	Spontaneous abortion(from Laisk et al.-mix)	ebi-a-GCST90000615	428523	rs2952289	-0.846411	0.541883	0.118293
Serum 25-Hydroxyvitamin D levels || id:ebi-a-GCST90000615	Spontaneous abortion(from Laisk et al.-mix)	ebi-a-GCST90000615	428523	rs33981819	1.30368	1.17961	0.269082
Serum 25-Hydroxyvitamin D levels || id:ebi-a-GCST90000615	Spontaneous abortion(from Laisk et al.-mix)	ebi-a-GCST90000615	428523	rs34726834	0.790067	0.81497	0.332325
Serum 25-Hydroxyvitamin D levels || id:ebi-a-GCST90000615	Spontaneous abortion(from Laisk et al.-mix)	ebi-a-GCST90000615	428523	rs35408430	-0.779212	0.561813	0.165454
Serum 25-Hydroxyvitamin D levels || id:ebi-a-GCST90000615	Spontaneous abortion(from Laisk et al.-mix)	ebi-a-GCST90000615	428523	rs36037728	-0.721437	0.411925	0.0798804
Serum 25-Hydroxyvitamin D levels || id:ebi-a-GCST90000615	Spontaneous abortion(from Laisk et al.-mix)	ebi-a-GCST90000615	428523	rs3890624	0.713401	0.88756	0.421525
Serum 25-Hydroxyvitamin D levels || id:ebi-a-GCST90000615	Spontaneous abortion(from Laisk et al.-mix)	ebi-a-GCST90000615	428523	rs429358	-0.603038	0.469916	0.199391
Serum 25-Hydroxyvitamin D levels || id:ebi-a-GCST90000615	Spontaneous abortion(from Laisk et al.-mix)	ebi-a-GCST90000615	428523	rs575976	-0.950476	0.487525	0.0512244
Serum 25-Hydroxyvitamin D levels || id:ebi-a-GCST90000615	Spontaneous abortion(from Laisk et al.-mix)	ebi-a-GCST90000615	428523	rs6003465	0.568103	1.10814	0.608186
Serum 25-Hydroxyvitamin D levels || id:ebi-a-GCST90000615	Spontaneous abortion(from Laisk et al.-mix)	ebi-a-GCST90000615	428523	rs61816766	-5.85086	5.90958	0.322143
Serum 25-Hydroxyvitamin D levels || id:ebi-a-GCST90000615	Spontaneous abortion(from Laisk et al.-mix)	ebi-a-GCST90000615	428523	rs62115743	1.22277	2.22494	0.582612
Serum 25-Hydroxyvitamin D levels || id:ebi-a-GCST90000615	Spontaneous abortion(from Laisk et al.-mix)	ebi-a-GCST90000615	428523	rs6671730	-0.455777	0.452253	0.313554
Serum 25-Hydroxyvitamin D levels || id:ebi-a-GCST90000615	Spontaneous abortion(from Laisk et al.-mix)	ebi-a-GCST90000615	428523	rs6724965	-0.426695	0.874971	0.625785
Serum 25-Hydroxyvitamin D levels || id:ebi-a-GCST90000615	Spontaneous abortion(from Laisk et al.-mix)	ebi-a-GCST90000615	428523	rs72834856	15.6615	5.14548	0.00233663
Serum 25-Hydroxyvitamin D levels || id:ebi-a-GCST90000615	Spontaneous abortion(from Laisk et al.-mix)	ebi-a-GCST90000615	428523	rs73413596	0.694643	0.546831	0.203975
Serum 25-Hydroxyvitamin D levels || id:ebi-a-GCST90000615	Spontaneous abortion(from Laisk et al.-mix)	ebi-a-GCST90000615	428523	rs7528419	-0.508491	0.505392	0.314353
Serum 25-Hydroxyvitamin D levels || id:ebi-a-GCST90000615	Spontaneous abortion(from Laisk et al.-mix)	ebi-a-GCST90000615	428523	rs77037130	2.6836	4.6287	0.562068
Serum 25-Hydroxyvitamin D levels || id:ebi-a-GCST90000615	Spontaneous abortion(from Laisk et al.-mix)	ebi-a-GCST90000615	428523	rs7784802	0.589846	0.965409	0.541212
Serum 25-Hydroxyvitamin D levels || id:ebi-a-GCST90000615	Spontaneous abortion(from Laisk et al.-mix)	ebi-a-GCST90000615	428523	rs77924615	-0.729606	1.30976	0.577493
Serum 25-Hydroxyvitamin D levels || id:ebi-a-GCST90000615	Spontaneous abortion(from Laisk et al.-mix)	ebi-a-GCST90000615	428523	rs8121940	0.503746	0.186251	0.00683725
Serum 25-Hydroxyvitamin D levels || id:ebi-a-GCST90000615	Spontaneous abortion(from Laisk et al.-mix)	ebi-a-GCST90000615	428523	rs9409266	0.376317	0.935567	0.687512
Serum 25-Hydroxyvitamin D levels || id:ebi-a-GCST90000615	Spontaneous abortion(from Laisk et al.-mix)	ebi-a-GCST90000615	428523	rs9467550	-1.11138	1.06606	0.297178
Serum 25-Hydroxyvitamin D levels || id:ebi-a-GCST90000615	Spontaneous abortion(from Laisk et al.-mix)	ebi-a-GCST90000615	428523	rs964184	0.15954	0.236244	0.499472
Serum 25-Hydroxyvitamin D levels || id:ebi-a-GCST90000615	Spontaneous abortion(from Laisk et al.-mix)	ebi-a-GCST90000615	428523	rs79687284	-1.087	11.1495	0.922335
Serum 25-Hydroxyvitamin D levels || id:ebi-a-GCST90000615	Spontaneous abortion(from Laisk et al.-mix)	ebi-a-GCST90000615	428523	rs6672758	-0.00282785	0.476949	0.995269
Serum 25-Hydroxyvitamin D levels || id:ebi-a-GCST90000615	Spontaneous abortion(from Laisk et al.-mix)	ebi-a-GCST90000615	428523	rs512083	-0.193307	0.750897	0.796843
Serum 25-Hydroxyvitamin D levels || id:ebi-a-GCST90000615	Spontaneous abortion(from Laisk et al.-mix)	ebi-a-GCST90000615	428523	rs10908469	-0.551092	0.506235	0.276326
Serum 25-Hydroxyvitamin D levels || id:ebi-a-GCST90000615	Spontaneous abortion(from Laisk et al.-mix)	ebi-a-GCST90000615	428523	rs7522116	0.249729	0.472432	0.597081
Serum 25-Hydroxyvitamin D levels || id:ebi-a-GCST90000615	Spontaneous abortion(from Laisk et al.-mix)	ebi-a-GCST90000615	428523	rs79598313	2.59658	2.36984	0.27322
Serum 25-Hydroxyvitamin D levels || id:ebi-a-GCST90000615	Spontaneous abortion(from Laisk et al.-mix)	ebi-a-GCST90000615	428523	rs1260326	0.274342	0.467238	0.557099
Serum 25-Hydroxyvitamin D levels || id:ebi-a-GCST90000615	Spontaneous abortion(from Laisk et al.-mix)	ebi-a-GCST90000615	428523	rs6723486	-0.723527	1.18894	0.542824
Serum 25-Hydroxyvitamin D levels || id:ebi-a-GCST90000615	Spontaneous abortion(from Laisk et al.-mix)	ebi-a-GCST90000615	428523	rs7569755	111.614	44.615	0.0123591
Serum 25-Hydroxyvitamin D levels || id:ebi-a-GCST90000615	Spontaneous abortion(from Laisk et al.-mix)	ebi-a-GCST90000615	428523	rs58387006	-1.84107	0.574969	0.00136461
Serum 25-Hydroxyvitamin D levels || id:ebi-a-GCST90000615	Spontaneous abortion(from Laisk et al.-mix)	ebi-a-GCST90000615	428523	rs34186890	-0.582111	0.942278	0.536727
Serum 25-Hydroxyvitamin D levels || id:ebi-a-GCST90000615	Spontaneous abortion(from Laisk et al.-mix)	ebi-a-GCST90000615	428523	rs113642272	-1.19673	0.647657	0.0646333
Serum 25-Hydroxyvitamin D levels || id:ebi-a-GCST90000615	Spontaneous abortion(from Laisk et al.-mix)	ebi-a-GCST90000615	428523	rs10028494	-0.28287	0.437313	0.517738
Serum 25-Hydroxyvitamin D levels || id:ebi-a-GCST90000615	Spontaneous abortion(from Laisk et al.-mix)	ebi-a-GCST90000615	428523	rs6834488	0.335375	0.536102	0.531591
Serum 25-Hydroxyvitamin D levels || id:ebi-a-GCST90000615	Spontaneous abortion(from Laisk et al.-mix)	ebi-a-GCST90000615	428523	rs4616820	-0.4901	0.829603	0.554678
Serum 25-Hydroxyvitamin D levels || id:ebi-a-GCST90000615	Spontaneous abortion(from Laisk et al.-mix)	ebi-a-GCST90000615	428523	rs2579309	-0.184467	0.778929	0.812795
Serum 25-Hydroxyvitamin D levels || id:ebi-a-GCST90000615	Spontaneous abortion(from Laisk et al.-mix)	ebi-a-GCST90000615	428523	rs36102036	-0.268878	0.52507	0.608594
Serum 25-Hydroxyvitamin D levels || id:ebi-a-GCST90000615	Spontaneous abortion(from Laisk et al.-mix)	ebi-a-GCST90000615	428523	rs1352846	-0.0490151	0.070434	0.486491
Serum 25-Hydroxyvitamin D levels || id:ebi-a-GCST90000615	Spontaneous abortion(from Laisk et al.-mix)	ebi-a-GCST90000615	428523	rs10084913	0.424948	0.578157	0.462337
Serum 25-Hydroxyvitamin D levels || id:ebi-a-GCST90000615	Spontaneous abortion(from Laisk et al.-mix)	ebi-a-GCST90000615	428523	rs78649910	-0.0212127	0.685835	0.975326
Serum 25-Hydroxyvitamin D levels || id:ebi-a-GCST90000615	Spontaneous abortion(from Laisk et al.-mix)	ebi-a-GCST90000615	428523	rs1966478	0.831724	1.21941	0.495194
Serum 25-Hydroxyvitamin D levels || id:ebi-a-GCST90000615	Spontaneous abortion(from Laisk et al.-mix)	ebi-a-GCST90000615	428523	rs2346264	0.127925	0.999966	0.898205
Serum 25-Hydroxyvitamin D levels || id:ebi-a-GCST90000615	Spontaneous abortion(from Laisk et al.-mix)	ebi-a-GCST90000615	428523	rs41301394	0.428497	0.977039	0.660975
Serum 25-Hydroxyvitamin D levels || id:ebi-a-GCST90000615	Spontaneous abortion(from Laisk et al.-mix)	ebi-a-GCST90000615	428523	rs57459725	0.046726	0.983184	0.962095
Serum 25-Hydroxyvitamin D levels || id:ebi-a-GCST90000615	Spontaneous abortion(from Laisk et al.-mix)	ebi-a-GCST90000615	428523	rs532436	-0.277863	0.69316	0.688521
Serum 25-Hydroxyvitamin D levels || id:ebi-a-GCST90000615	Spontaneous abortion(from Laisk et al.-mix)	ebi-a-GCST90000615	428523	rs10822145	-0.939323	0.801558	0.241249
Serum 25-Hydroxyvitamin D levels || id:ebi-a-GCST90000615	Spontaneous abortion(from Laisk et al.-mix)	ebi-a-GCST90000615	428523	rs2297991	-1.52864	1.55363	0.325155
Serum 25-Hydroxyvitamin D levels || id:ebi-a-GCST90000615	Spontaneous abortion(from Laisk et al.-mix)	ebi-a-GCST90000615	428523	rs3925446	0.452391	0.905938	0.617524
Serum 25-Hydroxyvitamin D levels || id:ebi-a-GCST90000615	Spontaneous abortion(from Laisk et al.-mix)	ebi-a-GCST90000615	428523	rs2276360	-0.0156397	0.0686435	0.819771
Serum 25-Hydroxyvitamin D levels || id:ebi-a-GCST90000615	Spontaneous abortion(from Laisk et al.-mix)	ebi-a-GCST90000615	428523	rs7128011	-0.138264	0.100475	0.168789
Serum 25-Hydroxyvitamin D levels || id:ebi-a-GCST90000615	Spontaneous abortion(from Laisk et al.-mix)	ebi-a-GCST90000615	428523	rs10766281	-0.295532	0.554161	0.593828
Serum 25-Hydroxyvitamin D levels || id:ebi-a-GCST90000615	Spontaneous abortion(from Laisk et al.-mix)	ebi-a-GCST90000615	428523	rs11182428	-0.189452	0.66397	0.77539
Serum 25-Hydroxyvitamin D levels || id:ebi-a-GCST90000615	Spontaneous abortion(from Laisk et al.-mix)	ebi-a-GCST90000615	428523	rs8181687	-1.32185	0.808716	0.102153
Serum 25-Hydroxyvitamin D levels || id:ebi-a-GCST90000615	Spontaneous abortion(from Laisk et al.-mix)	ebi-a-GCST90000615	428523	rs10859995	-0.0569733	0.174787	0.744456
Serum 25-Hydroxyvitamin D levels || id:ebi-a-GCST90000615	Spontaneous abortion(from Laisk et al.-mix)	ebi-a-GCST90000615	428523	rs2171427	0.640172	0.612718	0.296113
Serum 25-Hydroxyvitamin D levels || id:ebi-a-GCST90000615	Spontaneous abortion(from Laisk et al.-mix)	ebi-a-GCST90000615	428523	rs8018720	-0.198638	0.30392	0.513378
Serum 25-Hydroxyvitamin D levels || id:ebi-a-GCST90000615	Spontaneous abortion(from Laisk et al.-mix)	ebi-a-GCST90000615	428523	rs2756119	-1.19873	0.588196	0.0415527
Serum 25-Hydroxyvitamin D levels || id:ebi-a-GCST90000615	Spontaneous abortion(from Laisk et al.-mix)	ebi-a-GCST90000615	428523	rs142004400	6.31633	6.88486	0.358921
Serum 25-Hydroxyvitamin D levels || id:ebi-a-GCST90000615	Spontaneous abortion(from Laisk et al.-mix)	ebi-a-GCST90000615	428523	rs62012775	2.02861	2.71366	0.454729
Serum 25-Hydroxyvitamin D levels || id:ebi-a-GCST90000615	Spontaneous abortion(from Laisk et al.-mix)	ebi-a-GCST90000615	428523	rs1800588	0.511248	0.298637	0.0869078
Serum 25-Hydroxyvitamin D levels || id:ebi-a-GCST90000615	Spontaneous abortion(from Laisk et al.-mix)	ebi-a-GCST90000615	428523	rs1532085	-0.674729	0.346185	0.0512902
Serum 25-Hydroxyvitamin D levels || id:ebi-a-GCST90000615	Spontaneous abortion(from Laisk et al.-mix)	ebi-a-GCST90000615	428523	rs8063565	-0.115848	0.849459	0.891522
Serum 25-Hydroxyvitamin D levels || id:ebi-a-GCST90000615	Spontaneous abortion(from Laisk et al.-mix)	ebi-a-GCST90000615	428523	rs34177108	6.55385	1.9366	0.000713874
Serum 25-Hydroxyvitamin D levels || id:ebi-a-GCST90000615	Spontaneous abortion(from Laisk et al.-mix)	ebi-a-GCST90000615	428523	rs61003750	-0.865436	1.3301	0.515268
Serum 25-Hydroxyvitamin D levels || id:ebi-a-GCST90000615	Spontaneous abortion(from Laisk et al.-mix)	ebi-a-GCST90000615	428523	rs8091117	57.1786	54.0036	0.289694
Serum 25-Hydroxyvitamin D levels || id:ebi-a-GCST90000615	Spontaneous abortion(from Laisk et al.-mix)	ebi-a-GCST90000615	428523	rs2037511	0.410141	0.866261	0.635884
Serum 25-Hydroxyvitamin D levels || id:ebi-a-GCST90000615	Spontaneous abortion(from Laisk et al.-mix)	ebi-a-GCST90000615	428523	rs212100	0.180258	0.194822	0.35484
Serum 25-Hydroxyvitamin D levels || id:ebi-a-GCST90000615	Spontaneous abortion(from Laisk et al.-mix)	ebi-a-GCST90000615	428523	rs1841850	-0.399996	0.396537	0.313108
Serum 25-Hydroxyvitamin D levels || id:ebi-a-GCST90000615	Spontaneous abortion(from Laisk et al.-mix)	ebi-a-GCST90000615	428523	rs115621755	0.369165	0.349781	0.291235
Serum 25-Hydroxyvitamin D levels || id:ebi-a-GCST90000615	Spontaneous abortion(from Laisk et al.-mix)	ebi-a-GCST90000615	428523	All - Inverse variance weighted	-0.033518	0.0413813	0.417952
Serum 25-Hydroxyvitamin D levels || id:ebi-a-GCST90000615	Spontaneous abortion(from Laisk et al.-mix)	ebi-a-GCST90000615	428523	All - MR Egger	-0.0241134	0.0591442	0.68447

## Sheet: Supplementary Table 9
id.exposure	exposure	outcome	snp_r2.exposure	snp_r2.outcome	correct_causal_direction	steiger_pval
ebi-a-GCST90000615	Serum 25-Hydroxyvitamin D levels || id:ebi-a-GCST90000615	Spontaneous abortion(from FinnGen)	0.0270859	0.00068727	TRUE	0
ebi-a-GCST90000615	Serum 25-Hydroxyvitamin D levels || id:ebi-a-GCST90000615	Spontaneous abortion(from Laisk et al.-European)	0.0257247	0.000474572	TRUE	0
ebi-a-GCST90000615	Serum 25-Hydroxyvitamin D levels || id:ebi-a-GCST90000615	Spontaneous abortion(from Laisk et al.-mix)	0.0252671	0.000258919	TRUE	0
